# Supplementary material for: Aptameric hirudins as selective and reversible EXosite-ACTive site (EXACT) inhibitors
Source: Nat Commun. 2024 May 10;15:3977. doi: 10.1038/s41467-024-48211-6 (PMC11087511; doi:10.1038/s41467-024-48211-6)
Supplement: Supplementary file 4 — Source Data [file 41467_2024_48211_MOESM4_ESM.xlsx]

## Sheet: Cover
	Fig.1	Fig.2	Fig.3	Fig.4	Fig. S1	Fig. S3	Fig. S4	Fig. S5	Fig. S6	Fig. S8
Fluorogenic assay	Fig. 1c	Fig. 2d-I,k					Fig. S4		Fig. S6
BLI	Fig. 1e							Fig. S5a-d
Simulation		Fig. 2a-c
Fibrinogen cleavage			Fig. 3a
Gel images			Fig. 3c
Gel digestion assay			Fig. 3e
Clotting assays				Fig. 4a-d						Fig. S8a-c
HPLC					Fig. S1b
SEC						Fig. S3a-b

## Sheet: Fluorogenic assay
Fig. 1c
	Thrombin activity
	DAB		HD22-7A-DAB		HD22		HD22 + DAB (1:1)		HD22-7A-DAB + 2uM AO2
[inhibitor] (nM)	Mean	Std.Dev.	Mean	Std.Dev.	Mean	Std.Dev.	Mean	Std.Dev.	Mean	Std.Dev.
750	0.0703689	0.0092633	-0.00710329	0.00110168	0.704621	0.0388214	0.0914694	0.00959488	0.382297	0.0236676
250	0.169988	0.00629831	-0.00879632	0.00887076	0.699961	0.0438151	0.235379	0.0152492	0.714051	0.00366407
83.3333	0.361947	0.0261084	-0.00937891	0.0049313	0.704885	0.0338836	0.401877	0.0118892	0.893888	0.0502212
27.7778	0.655964	0.0237497	-0.000313464	0.00601547	0.70599	0.0216232	0.573732	0.0126691	0.943686	0.0119744
9.25926	0.824614	0.0182203	-0.00978743	0.00529166	0.719088	0.0092392	0.679436	0.00890042	0.992228	0.0544822
3.08642	0.925598	0.0238095	0.00098637	0.00857135	0.771064	0.0311073	0.771102	0.0377597	0.978648	0.0205315
1.02881	0.959245	0.005464	0.00783805	0.0209369	0.843669	0.0449119	0.814005	0.03093	0.951607	0.0626569
0.342936	0.967759	0.00963611	0.0554212	0.00148266	0.92855	0.0280795	0.899898	0.038306	0.969705	0.0562526
0.114312	0.963798	0.0129278	0.435859	0.00888718	0.953573	0.0347289	0.930955	0.0100864	0.997766	0.0261852
0.0381039	0.989587	0.0433399	0.785038	0.0109196	1.00758	0.030909	0.949792	0.0276466	0.980533	0.0136786
0	1	0.0118054	1	0.0423727	1	0.0377327	1	0.0363949	1	0.0144448
Fig. 2d
	Thrombin activity																	Fig. 2e (analysis of Fig. 2d)				Fig. 2f (analysis of Fig. 2d)
	HD22-0A-DAB		HD22-2A-DAB		HD22-5A-DAB		HD22-7A-DAB		HD22-10A-DAB		HD22-15A-DAB		HD22-25A-DAB		HD22-30A-DAB			Linker length (nt)	Fitted KEA,I	Fitting error		Linker length (nt)	fitted Inhibition max (%)	Fitting error	fitted IC50 (nM)	Fitting error
[inhibitor] (nM)	Mean	Std.Dev.	Mean	Std.Dev.	Mean	Std.Dev.	Mean	Std.Dev.	Mean	Std.Dev.	Mean	Std.Dev.	Mean	Std.Dev.	Mean	Std.Dev.		0	1.82393	0.15003		0	0.55355	0.01295	0.54738	0.03565
250	0.41852	0.0129773	0.438341	0.0238346	0.141838	0.000739095	-0.00879632	0.00887076	-0.0190214	0.00676522	-0.00855816	0.00373739	-0.0130153	0.00816449	-0.00152768	0.00194566		2	1.43267	0.12242		2	0.59255	0.01428	0.50793	0.0311
83.3333	0.444194	0.0154585	0.42672	0.0122751	0.147335	0.0123217	-0.00937891	0.0049313	-0.0161228	0.00791524	-0.0109566	0.00589721	-0.0147973	0.00590784	0.0026532	0.00811475		5	0.25546	0.00387		5	0.85837	0.00171	0.23915	0.01111
27.7778	0.464921	0.0116988	0.443717	0.0208578	0.167475	0.0101464	-0.000313464	0.00601547	0.00373719	0.0153331	-0.00960214	0.00518204	-0.0084106	0.00523504	0.00798521	0.00996984		7	0.01122	0.00112		7	0.99226	0.000762942	0.10377	0.00275
9.25926	0.458966	0.0102715	0.462359	0.0143257	0.182387	0.00831502	-0.00978743	0.00529166	0.00937781	0.00904274	0.0014545	0.0108447	-0.0115967	0.00426617	0.0257401	0.0132523		10	0.0163	0.00186		10	0.9888	0.00126	0.10727	0.00283
3.08642	0.536388	0.022032	0.488783	0.0139014	0.206102	0.00805829	0.00098637	0.00857135	0.0150588	0.00346113	0.000266018	0.00412125	0.0258589	0.0218413	0.0316377	0.0105831		15	0.00836	0.00123		15	0.99421	0.000842079	0.1018	0.00302
1.02881	0.673928	0.0154264	0.568169	0.0133663	0.271537	0.020947	0.00783805	0.0209369	0.0374782	0.00888958	0.0126572	0.000777189	0.0171553	0.00454565	0.028871	0.00239225		20	0.01671	0.00308		20	0.98852	0.00208	0.10755	0.00325
0.342936	0.796258	0.0144907	0.727465	0.0111221	0.459621	0.00698821	0.0554212	0.00148266	0.0756682	0.0026588	0.0712285	0.0111874	0.0882399	0.0198307	0.0979608	0.0107753		25	0.0071	0.00459		25	0.99508	0.00316	0.10092	0.00414
0.114312	0.926341	0.0430615	0.854751	0.0174687	0.717284	0.021409	0.435859	0.00888718	0.513464	0.0199474	0.53269	0.0218502	0.527283	0.0301562	0.454656	0.00840563		30	0.01467	0.00274		30	0.98991	0.00186	0.10615	0.00291
0.0381039	1.03274	0.0128271	0.919646	0.0390708	0.87123	0.0790823	0.785038	0.0109196	0.810959	0.0336822	0.817182	0.0267668	0.824042	0.0139304	0.790111	0.0420959
0	1	0.0240301	1	0.0353333	1	0.0184501	1	0.0423727	1	0.0370259	1	0.0115696	1	0.0242338	1	0.0170163
Fig. 2g								Fig. 2h
	Xa Activity								Thrombin activity
	DAB		11F7t-20A-DAB		HD22-20A-DAB				DAB		HD22-20A-DAB		11f7t-20A-DAB
[inhibitor] (nM)	Mean	Std.Dev.	Mean	Std.Dev.	Mean	Std.Dev.		[inhibitor] (nM)	Mean	Std.Dev.	Mean	Std.Dev.	Mean	Std.Dev.
750	0.27477	0.02758	-0.04192	0.03771	0.46277	0.03213		750	0.0703689	0.0092633	-0.0200991	0.00669538	0.0294716	0.00315959
250	0.56445	0.01176	-0.02461	0.0222	0.75607	0.04691		250	0.169988	0.00629831	-0.0045291	0.00674086	0.201201	0.0280383
83.3333	0.73235	0.07743	-0.07429	0.04089	0.8565	0.01609		83.3333	0.361947	0.0261084	0.0027311	0.00661173	0.587891	0.0234674
27.7778	0.84856	0.04888	-0.04541	0.02341	0.87306	0.05239		27.7778	0.655964	0.0237497	0.00489759	0.00517187	0.861692	0.0155523
9.25926	0.95046	0.06208	-0.0164	0.00973	0.90506	0.03847		9.25926	0.824614	0.0182203	0.0174947	0.00968249	0.941578	0.0284125
3.08642	0.88384	0.04829	-0.00736	0.02441	0.85854	0.01419		3.08642	0.925598	0.0238095	0.025295	0.019232	0.967214	0.00786668
1.02881	0.88015	0.06374	0.05213	0.02307	0.87193	0.05317		1.02881	0.959245	0.005464	0.0418531	0.00904114	0.930847	0.0244094
0.34294	0.91237	0.03705	0.26241	0.0165	0.92184	0.05039		0.342936	0.967759	0.00963611	0.0777763	0.00529125	0.981878	0.0204148
0.11431	0.93934	0.02515	0.69002	0.03597	0.92264	0.06039		0.114312	0.963798	0.0129278	0.476081	0.0226562	0.996969	0.0529989
0.0381	0.94293	0.04771	0.86181	0.03434	0.98781	0.05236		0.0381039	0.989587	0.0433399	0.834528	0.0347107	0.955223	0.0197848
0	1	0.06061	1	0.04626	1	0.08836		0	1	0.0118054	1	0.0114663	1	0.0046513
Fig. 2i	Xa Activity
	APX		DAB		11F7t-20A-APX		11F7t-20A-DAB
[inhibitor] (nM)	Mean	Std.Dev.	Mean	Std.Dev.	Mean	Std.Dev.	Mean	Std.Dev.
750	-0.09283	0.01688	0.27477	0.02758	-0.06918	0.0774	-0.04192	0.03771
250	-0.00615	0.08116	0.56445	0.01176	-0.0673	0.04494	-0.02461	0.0222
83.3333	0.09297	0.03269	0.73235	0.07743	-0.10007	0.03196	-0.07429	0.04089
27.7778	0.22308	0.0154	0.84856	0.04888	-0.04274	0.01429	-0.04541	0.02341
9.25926	0.45991	0.04104	0.95046	0.06208	-0.06188	0.02807	-0.0164	0.00973
3.08642	0.59556	0.04939	0.88384	0.04829	0.00138	0.06639	-0.00736	0.02441
1.02881	0.74065	0.04548	0.88015	0.06374	0.0122	0.0393	0.05213	0.02307
0.34294	0.91765	0.08431	0.91237	0.03705	0.22615	0.0283	0.26241	0.0165
0.11431	0.92771	0.02276	0.93934	0.02515	0.64284	0.06683	0.69002	0.03597
0.0381	0.93436	0.08221	0.94293	0.04771	0.87032	0.06512	0.86181	0.03434
0	1	0.08764	1	0.06061	1	0.05966	1	0.04626
Fig. 2k	Thrombin activity
				Mean	Std.Dev.
DAB	0.177259	0.166494	0.166211	0.169988	0.00629831
No AO	-0.00978014	0.00052548	-0.0171339	-0.00879632	0.00887076
AO1	0.53343	0.517034	0.463083	0.504516	0.0368065
AO2	0.712316	0.718261	0.711577	0.714051	0.00366407
AO3	0.666653	0.673921	0.665934	0.668836	0.0044182
AO4	0.647983	0.686403	0.64024	0.658209	0.0247217
AO5	0.650251	0.662328	0.704728	0.672436	0.0286109
AO6	0.722165	0.712005	0.753393	0.729188	0.0215693
AO7	0.66344	0.662597	0.652397	0.659478	0.00614649
AO8	0.157204	0.190337	0.18053	0.176024	0.0170203
AO9	-0.0156401	0.00965843	-0.00793014	-0.00463718	0.0129668
Fig. S4	Thrombin activity
	DAB		HD22-7A-DAB		HD22		HD22-7A-NH2		HD23-7A-DAB
[inhibitor] (nM)	Mean	Std.Dev.	Mean	Std.Dev.	Mean	Std.Dev.	Mean	Std.Dev.	Mean	Std.Dev.
750	0.0703689	0.0092633	-0.00710329	0.00110168	0.704621	0.0388214	0.690534	0.0110033	0.0410853	0.00314679
250	0.169988	0.00629831	-0.00879632	0.00887076	0.699961	0.0438151	0.688227	0.0141783	0.195962	0.00638795
83.3333	0.361947	0.0261084	-0.00937891	0.0049313	0.704885	0.0338836	0.696326	0.0306232	0.427526	0.025264
27.7778	0.655964	0.0237497	-0.000313464	0.00601547	0.70599	0.0216232	0.71517	0.0375381	0.702471	0.0412142
9.25926	0.824614	0.0182203	-0.00978743	0.00529166	0.719088	0.0092392	0.708874	0.0321151	0.875617	0.0330622
3.08642	0.925598	0.0238095	0.00098637	0.00857135	0.771064	0.0311073	0.733809	0.0324905	0.945982	0.00781179
1.02881	0.959245	0.005464	0.00783805	0.0209369	0.843669	0.0449119	0.763203	0.0150915	0.931947	0.0496586
0.342936	0.967759	0.00963611	0.0554212	0.00148266	0.92855	0.0280795	0.851012	0.016494	0.993342	0.0502959
0.114312	0.963798	0.0129278	0.435859	0.00888718	0.953573	0.0347289	0.942011	0.0154923	1.01434	0.0702563
0.0381039	0.989587	0.0433399	0.785038	0.0109196	1.00758	0.030909	0.961661	0.00967911	1.02001	0.0316077
0	1	0.0118054	1	0.0423727	1	0.0377327	1	0.00803568	1	0.0252905
Fig. S6	Xa activity
[inhibitor] (nM)	11F7t		DAB		11F7t + DAB		11F7t-20A-DAB		11f7t-20A-DAB + 2uM AO5.4
750	1.10324	0.0368	0.27477	0.02758	0.29868	0.04123	-0.04192	0.03771	0.3823	0.03065
250	1.08132	0.05339	0.56445	0.01176	0.55092	0.02976	-0.02461	0.0222	0.71405	0.02573
83.3333	1.11508	0.05888	0.73235	0.07743	0.85002	0.02444	-0.07429	0.04089	0.89389	0.06562
27.7778	1.07182	0.00409	0.84856	0.04888	1.06718	0.01999	-0.04541	0.02341	0.94369	0.02161
9.25926	1.05924	0.02461	0.95046	0.06208	1.13283	0.07293	-0.0164	0.00973	0.99223	0.0403
3.08642	1.02725	0.02962	0.88384	0.04829	1.08611	0.01503	-0.00736	0.02441	0.97865	0.0247
1.02881	0.98094	0.01716	0.88015	0.06374	1.05818	0.04647	0.05213	0.02307	0.95161	0.04096
0.34294	0.97582	0.04326	0.91237	0.03705	1.02725	0.02207	0.26241	0.0165	0.9697	0.03376
0.11431	0.9405	0.04662	0.93934	0.02515	1.03857	0.02557	0.69002	0.03597	0.99777	0.10481
0.0381	0.9392	0.05904	0.94293	0.04771	0.99854	0.06917	0.86181	0.03434	0.98053	0.08154
0	1	0.10203	1	0.06061	1	0.02068	1	0.04626	1	0.02714
	--

## Sheet: BLI
Fig. 1e						Fig. S5a	HD22-7A-DAB							Fig. S5b	HD22-7A-NH2							Fig. S5c	HD23-7A-DAB							Fig. S5d	HD23-7A-NH2
Time (sec)	BLI shift (nm)					Time (sec)	BLI shift (nm)							Time (sec)	BLI shift (nm)							Time (sec)	BLI shift (nm)							Time (sec)	BLI shift (nm)
	HD22-7A-DAB	HD22-7A-NH2	HD23-7A-DAB	HD23-7A-NH2			4.0 nM	1.6 nM	0.64 nM	0.26 nM	0.10 nM	0.041 nM			10 nM	4.0 nM	1.6 nM	0.64 nM	0.26 nM	0.10 nM			10 nM	4.0 nM	1.6 nM	0.64 nM	0.26 nM	0.10 nM			10 nM	4.0 nM	1.6 nM	0.64 nM	0.26 nM	0.10 nM
0	-0.00161	0.00937	-0.00258	-0.00561		0	-0.02025	-0.00161	-0.00128	-0.00383	0.00565	-0.00122		0	0.00614924	0.00914311	0.00936748	0.00706055	0.00442218	-0.00229225		0	-0.00474134	0.00507889	-0.00258128	-0.00537514	-0.0135879	-0.0124052		0	0.00378919	0.0010779	-0.00560828	-0.00257062	-0.00219822	-0.00441764
0.2	-0.00239	0.01457	-0.00267	-0.01007		0.2	-0.00969	-0.00239	-0.0076	-0.00345	0.00079334	0.0007666		0.2	0.0150357	0.0138916	0.014573	0.0127986	0.00871298	0.00965587		0.2	0.00343809	0.00423662	-0.0026703	-0.0046505	-0.00788654	-0.0111619		0.2	-0.00219847	-0.00589988	-0.0100684	-0.00793891	-0.0103481	-0.0123198
0.4	-0.00208	0.00952	-0.00261	-0.00911		0.4	-0.00039725	-0.00208	-0.00597	-0.0062	0.00285	-0.00436		0.4	0.0125376	0.00799635	0.00951627	0.014104	0.00651598	0.00555989		0.4	-0.00096271	0.0007491	-0.00260789	-0.00060723	-0.0082174	-0.00782652		0.4	0.00095237	-0.00150038	-0.00910624	-0.00240576	-0.00437038	-0.00820036
0.6	-0.0044	0.01127	0.00429	-0.00783		0.6	0.00184	-0.0044	-0.0089	-0.00719	-9.105e-05	-0.00435		0.6	0.0200864	0.00896617	0.0112718	0.0171755	0.00980348	0.00907357		0.6	0.00148808	0.0062291	0.00429261	-0.00137174	-0.0017804	-0.00829824		0.6	-0.00252929	-0.00244547	-0.0078318	-0.00886983	-0.00525862	-0.00872468
0.8	-0.00038491	0.01187	-0.00208	-0.00122		0.8	0.00561	-0.00038491	-0.00564	-0.0055	0.00493	-0.0059		0.8	0.0219939	0.0149976	0.0118655	0.0158523	0.00879163	0.00848895		0.8	0.00395239	0.00558085	-0.00208108	-0.00342229	-0.00316099	-0.009479		0.8	0.00162128	-0.00262941	-0.0012184	-0.0026553	-0.00090034	-0.00783862
1	-0.00592	0.01333	-0.00057406	-0.00446		1	0.00995	-0.00592	-0.00749	-0.00681	0.00262	-0.00017179		1	0.0183537	0.00901232	0.01333	0.0152248	0.00998405	0.00402639		1	0.00832341	0.00502426	-0.00057406	-0.0012978	-0.00186353	-0.0075451		1	-1.805e-05	-0.0077034	-0.00445788	-0.00464562	-0.00106475	-0.00781329
1.2	-0.00097498	0.01392	0.00074402	0.00141		1.2	0.01377	-0.00097498	-0.00931	-0.00307	0.00073214	-0.00362		1.2	0.0222116	0.0121507	0.0139185	0.0113784	0.00587022	0.00474929		1.2	0.00744458	0.00321195	0.00074402	-0.001889	-0.00201117	-0.00746748		1.2	0.00150663	0.00013877	0.00140723	0.00372992	0.00538805	-0.00205306
1.4	0.0064	0.01441	0.00159	-0.0012		1.4	0.01933	0.0064	-0.00295	-0.00166	0.00661	-0.00116		1.4	0.0251483	0.0141502	0.0144086	0.00906897	0.00853204	0.00889503		1.4	0.00755507	0.00557614	0.0015903	-0.00611946	-0.00972763	-0.014063		1.4	0.000874	-0.00220481	-0.00119964	-0.00229061	-0.00290197	-0.00299828
1.6	-0.00016351	0.01275	0.00342	0.00076282		1.6	0.01617	-0.00016351	-0.01233	-0.01001	0.00231	-0.00553		1.6	0.0225016	0.0109674	0.0127504	0.0122967	0.0104042	0.00462536		1.6	0.0122295	0.00285269	0.00342273	-0.0042593	0.00169171	-0.0118612		1.6	0.00933138	0.00445613	0.00076282	-4.006e-05	0.00567527	-0.0021787
1.8	0.00465	0.01055	-0.00271	0.00106		1.8	0.01548	0.00465	-0.00258	-0.00332	0.00632	-0.00337		1.8	0.0297361	0.0137523	0.0105531	0.0133258	0.0095542	0.0081667		1.8	0.00750365	0.00296546	-0.00271269	-0.00723283	-0.00361358	-0.00948033		1.8	0.00454139	-0.00088673	0.00105771	0.00094487	-0.00129735	-0.0112711
2	-0.00259	0.00828	0.00025624	-0.00734		2	0.01528	-0.00259	-0.01101	-0.00378	0.00115	-0.00672		2	0.0274397	0.0154387	0.00827796	0.0107478	0.00926999	0.00499355		2	0.0107929	0.00593754	0.00025624	-0.00144666	0.00133119	-0.00915192		2	-0.00429853	-0.00234804	-0.00733894	-0.00225462	-0.0046953	-0.00748682
2.2	0.00054297	0.0102	0.00308	-0.00491		2.2	0.01198	0.00054297	-0.00686	-0.00369	0.00441	-0.00223		2.2	0.0276781	0.0136229	0.0101961	0.0120368	0.00596089	0.00248007		2.2	0.0184956	0.00811464	0.00307899	0.00045134	-0.00229796	-0.00949164		2.2	-0.00167544	-0.00071415	-0.00491175	-0.00109317	-0.00266531	-0.00848467
2.4	0.00163	0.01136	0.00030727	-0.00307		2.4	0.01964	0.00163	-0.00184	-0.00138	0.00821	0.00061468		2.4	0.0268899	0.0122208	0.0113583	0.00612763	0.00191094	-0.00120952		2.4	0.0166764	0.012956	0.00030727	0.00106103	-0.00226671	-0.0103349		2.4	0.00010279	-0.00365349	-0.00306733	-0.00245458	-0.00019441	-0.00738968
2.6	-0.00025575	0.01006	-0.00429	-0.00583		2.6	0.01335	-0.00025575	-0.0098	-0.0064	0.00339	-0.00315		2.6	0.0266265	0.0158801	0.0100573	0.0103912	0.00771735	4.331e-05		2.6	0.015403	0.00610287	-0.00429216	-0.00013807	-0.00832304	-0.00916887		2.6	-0.00252911	-0.00274489	-0.00582546	-0.00410736	-0.00303356	-0.00673116
2.8	0.00146	0.00919	-0.00313	-0.00282		2.8	0.01563	0.00146	-0.00425	-0.00667	0.00459	-0.00313		2.8	0.03058	0.0157048	0.00919312	0.00914584	0.00571408	0.00466317		2.8	0.0132035	0.00626541	-0.00312978	-0.00738272	-0.0103985	-0.0140784		2.8	-0.00026048	-0.00052481	-0.00282417	-0.00519954	-0.00312473	-0.0044056
3	0.00379	0.01364	-0.00010576	-0.00582		3	0.01847	0.00379	-0.00901	-0.0044	0.0026	-0.00435		3	0.0312275	0.0169945	0.0136383	0.0114653	0.0054364	0.0029714		3	0.0166367	0.00845701	-0.00010576	0.00102853	-0.00358105	-0.00985418		3	-0.00026023	-0.00848358	-0.00582242	-0.00335939	-0.00154816	-0.00588022
3.2	0.00091297	0.01368	0.00572	-0.00545		3.2	0.01459	0.00091297	-0.00511	-0.00585	0.00054561	-0.00553		3.2	0.0367827	0.01471	0.0136812	0.00712047	0.00655418	0.00341396		3.2	0.0188662	0.0141551	0.00572034	-0.00150956	-0.00361999	-0.00906797		3.2	-0.00394759	-0.00541881	-0.00545436	-0.00472027	-0.00540854	-0.0107277
3.4	0.00589	0.01391	0.00271	-0.00506		3.4	0.02116	0.00589	-0.00244	-0.00566	0.00567	0.00226		3.4	0.0401415	0.0183907	0.0139056	0.0122218	0.011136	0.00562389		3.4	0.0192411	0.00759971	0.00270857	-0.00261441	-0.00237908	-0.0115928		3.4	-0.00412058	-0.0030162	-0.00505516	-0.00808703	-0.00146146	-0.00889034
3.6	0.0002036	0.01543	-0.00254	-0.0056		3.6	0.01568	0.0002036	-0.00605	-0.00928	-0.00144	-0.0045		3.6	0.0430668	0.0192257	0.0154306	0.0147262	0.0091725	0.00283064		3.6	0.0158892	0.00560992	-0.0025354	-0.00708221	-0.00792492	-0.0108991		3.6	-0.00415787	-0.00674681	-0.00559888	-0.00780921	-0.00490945	-0.00822592
3.8	0.00387	0.01836	-0.00095987	-0.00735		3.8	0.01919	0.00387	-0.00828	-0.00849	0.003	-0.0056		3.8	0.0469183	0.018911	0.0183559	0.0127749	0.010607	0.00884653		3.8	0.022468	0.00599652	-0.00095987	-0.00036128	-0.00360816	-0.0107132		3.8	-0.00512276	-0.00333906	-0.00735496	-0.00780939	-0.00230034	-0.0122891
4	0.00414	0.01252	8.04e-05	0.0007187		4	0.0189	0.00414	-0.00959	-0.0015	0.00822	-0.00591		4	0.0435427	0.0240421	0.012525	0.00939719	0.00798293	0.00561544		4	0.0253668	0.00979578	8.04e-05	-0.0011069	-0.00679974	-0.0139451		4	-0.0015989	-0.0024384	0.0007187	-0.00232531	-0.00703788	-0.00654477
4.2	0.00333	0.01615	0.00354	-0.00297		4.2	0.02073	0.00333	-0.00898	-0.00704	0.00112	-0.00244		4.2	0.0510049	0.0273982	0.0161473	0.0140777	0.0109665	0.0061311		4.2	0.0258349	0.00884982	0.00354474	0.00014855	-0.00376865	-0.012232		4.2	-0.00345669	-0.00464878	-0.00296888	-0.0053865	0.00090632	-0.00809863
4.4	0.00571	0.01523	0.00196	-0.00827		4.4	0.02396	0.00571	-0.0035	-0.00537	0.00401	0.00121		4.4	0.0434308	0.0187199	0.0152297	0.0102661	0.00130277	0.00253633		4.4	0.0257842	0.00719325	0.00196121	-0.00233404	-0.00537182	-0.0121771		4.4	-0.00322352	-0.00566082	-0.00826735	-0.0042792	-0.00122379	-0.00883703
4.6	-0.00161	0.01627	0.00115	-0.00427		4.6	0.01829	-0.00161	-0.00896	-0.01122	-0.00031912	-0.00472		4.6	0.0523872	0.0282122	0.0162706	0.00961652	0.00335171	0.00286817		4.6	0.0257523	0.0100953	0.00114829	0.00048188	-0.00081413	-0.00527616		4.6	0.00348262	-0.00434799	-0.00426591	-0.00650875	-0.00359952	-0.011497
4.8	0.00705	0.01353	0.00188	-0.00819		4.8	0.01923	0.00705	-0.00553	-0.00396	0.00344	-0.00491		4.8	0.0515934	0.0223723	0.0135324	0.00930988	0.00407381	0.00353279		4.8	0.0258093	0.0114467	0.00187538	-0.00407082	-0.00750443	-0.0112062		4.8	-0.00584407	-0.00693884	-0.00819043	-0.00801325	-0.0033665	-0.0112874
5	0.01604	0.01499	0.00707	-0.00763		5	0.02434	0.01604	0.00105	0.00068566	0.00257	0.00043354		5	0.0543217	0.0281618	0.0149933	0.0162306	0.00862629	0.00907428		5	0.0232416	0.0116513	0.00706824	-0.00173561	-0.00437406	-0.010591		5	4.763e-05	-0.00426319	-0.0076325	-0.00467961	-0.00494356	-0.00810238
5.2	0.00686	0.01454	0.00556	0.00265		5.2	0.02751	0.00686	-0.00499	-0.00401	0.00299	-0.00279		5.2	0.0565245	0.0284201	0.0145436	0.0132918	0.0128298	0.00252331		5.2	0.0301011	0.0163412	0.00556079	0.00231724	-0.00037462	-0.008086		5.2	0.00153164	0.00144037	0.00264659	-0.00406842	-0.0002798	-0.00443756
5.4	0.0071	0.01776	0.00147	-0.00611		5.4	0.02444	0.0071	-0.00821	-0.0049	0.00265	-0.00564		5.4	0.062086	0.0323437	0.0177585	0.0147449	0.014171	0.00849976		5.4	0.028989	0.010947	0.00147409	-0.00395229	-0.00276893	-0.0105855		5.4	-0.0020909	-0.00690068	-0.00610936	-0.00624053	-0.00687754	-0.0101732
5.6	0.01187	0.01911	0.00209	-0.00644		5.6	0.02835	0.01187	0.00368	-0.00228	0.00577	-0.0004589		5.6	0.0579571	0.0264745	0.0191126	0.0126523	0.0066066	0.00554265		5.6	0.0284275	0.0110799	0.00208907	-0.00158369	-0.00523502	-0.0137999		5.6	-0.00445432	-0.00465783	-0.00644259	-0.0049956	-0.00682168	-0.00911049
5.8	0.00375	0.01511	0.0057	-0.00525		5.8	0.02229	0.00375	-0.0059	-0.00737	0.00058003	-0.00724		5.8	0.056023	0.0283444	0.0151144	0.00911802	0.00453254	0.00329797		5.8	0.0322833	0.0172777	0.00570277	-9.887e-05	0.00158524	-0.00369388		5.8	-0.00099785	-0.00864283	-0.00524625	-0.0038926	-0.00247379	-0.00517761
6	0.00815	0.01878	2.353e-05	-0.00369		6	0.03022	0.00815	4.329e-05	-0.00666	0.00483	-0.00289		6	0.0647305	0.031934	0.0187754	0.0160231	0.0143794	0.011947		6	0.0295765	0.0117356	2.353e-05	-0.00067617	-0.00328391	-0.0122144		6	-0.00243708	-0.00436901	-0.00368518	-0.00402174	-0.00436538	-0.0081475
6.2	0.01155	0.02055	0.002	-0.00719		6.2	0.03413	0.01155	0.00384	-7.308e-05	0.00409	-0.00033943		6.2	0.0676925	0.0313241	0.0205541	0.0196695	0.012953	0.0106817		6.2	0.0270171	0.0174422	0.00199508	-0.00818751	-0.0054378	-0.0168368		6.2	-0.00277785	-0.00460529	-0.00719397	-0.00552844	-0.0030366	-0.011755
6.4	0.01125	0.02075	0.00513	-0.00964		6.4	0.03291	0.01125	-0.00614	-0.0011	0.00668	-0.00309		6.4	0.0658954	0.0359889	0.0207486	0.017583	0.00813204	0.00723188		6.4	0.0336101	0.0126141	0.00512556	-0.00058412	-0.00154039	-0.0115951		6.4	-0.00390939	-0.00764076	-0.00964386	-0.00682572	-0.00604333	-0.0103634
6.6	0.01292	0.01417	0.00384	-0.00691		6.6	0.03532	0.01292	-0.00064079	0.0014	0.00118	-0.00336		6.6	0.0658182	0.0322171	0.0141716	0.0142548	0.00934065	0.00145302		6.6	0.034498	0.0134263	0.00383831	-0.00431655	-0.00235442	-0.00955676		6.6	-0.00377032	-0.00267642	-0.00691122	-0.00371613	-0.00251765	-0.00998506
6.8	0.01123	0.01756	0.00271	0.00086386		6.8	0.03542	0.01123	0.00055293	-0.00314	0.00491	-0.00405		6.8	0.0675035	0.0375788	0.0175619	0.0151309	0.00986363	0.00700955		6.8	0.0349858	0.0139509	0.00271467	-0.00968083	-0.00338409	-0.0131997		6.8	0.00527569	0.00089996	0.00086386	0.00376969	0.00313008	-0.00446541
7	0.00887	0.02623	0.00282	-0.00818		7	0.03117	0.00887	-0.00152	-0.00096698	0.00471	-0.00057036		7	0.0718239	0.043511	0.0262346	0.0183817	0.0144033	0.00928279		7	0.031514	0.00982183	0.00281966	-0.00271029	-0.00260509	-0.0113636		7	-0.00572286	-0.00218936	-0.00818144	-0.00450075	-0.00777674	-0.0130966
7.2	0.01755	0.02146	0.00298	-0.00418		7.2	0.03953	0.01755	0.00443	-0.00112	0.00606	-0.00109		7.2	0.0719213	0.0314289	0.0214551	0.0167101	0.00842313	0.013072		7.2	0.0394734	0.0174623	0.00297882	-0.00088964	-0.00363467	-0.00568907		7.2	-0.00022336	-0.0044354	-0.00418078	-0.00545612	-0.00433406	-0.00932483
7.4	0.01391	0.01586	0.00771	-0.00866		7.4	0.03745	0.01391	0.00085354	-0.00163	0.00822	0.00077829		7.4	0.0732513	0.0357688	0.0158603	0.0160221	0.0117037	0.00391636		7.4	0.0379016	0.0174263	0.00770633	-0.00685101	-0.00380602	-0.00985599		7.4	-0.00591164	-0.00977371	-0.00866089	-0.00829587	-0.00210874	-0.00993441
7.6	0.01597	0.02381	0.00517	-0.00519		7.6	0.03833	0.01597	-0.00019417	-0.00039584	0.00575	-0.00467		7.6	0.0766443	0.0358233	0.0238104	0.0177689	0.0113493	0.00793541		7.6	0.0422993	0.0137095	0.00516603	-0.00063683	-0.00311206	-0.0106145		7.6	-0.00278374	-0.00445712	-0.00519069	-0.00108205	-0.0039019	-0.010029
7.8	0.01574	0.01398	0.00421	-0.0107		7.8	0.03985	0.01574	0.00184	-0.00068713	0.00373	-0.0008718		7.8	0.071181	0.0362984	0.0139781	0.0118225	0.00757156	0.00172885		7.8	0.0429495	0.0168439	0.00421085	-0.00133079	-0.00825278	-0.0110661		7.8	-0.00725723	-0.0068254	-0.0106994	-0.00750715	-0.0050648	-0.0126347
8	0.01855	0.02329	0.00345	-0.00506		8	0.04298	0.01855	0.00344	0.00195	0.01094	-0.00024074		8	0.0803232	0.0380248	0.0232874	0.0132076	0.00717108	0.00619753		8	0.0428933	0.0127739	0.00344655	-0.00510126	-0.00863832	-0.00783149		8	0.00095203	-0.00676795	-0.00505694	-0.00262468	-0.00368912	-0.00935429
8.2	0.00875	0.02437	0.0079	-0.00141		8.2	0.03743	0.00875	-0.00263	-0.00739	0.00142	-0.00567		8.2	0.0799074	0.0408692	0.0243683	0.0123589	0.00628626	0.00865979		8.2	0.040664	0.0185649	0.00790279	0.00111138	-0.00549733	-0.0119742		8.2	3.519e-05	-0.00472995	-0.0014053	-0.00460309	0.00029469	-0.00798037
8.4	0.01748	0.01673	-0.00043173	-0.00478		8.4	0.04332	0.01748	0.00523	-0.00213	0.00716	-0.0004574		8.4	0.080347	0.0374936	0.0167269	0.0156849	0.00462249	0.00568765		8.4	0.0412328	0.0139686	-0.00043173	-0.00396692	-0.00837649	-0.0149491		8.4	-0.00053724	-0.00511561	-0.00477697	-0.00404094	-0.00149128	-0.00989181
8.6	0.01471	0.02483	0.00174	-0.00793		8.6	0.04018	0.01471	0.00228	0.00092923	0.0027	-0.00091627		8.6	0.0845259	0.0404788	0.0248285	0.0145616	0.00969909	0.00740611		8.6	0.0383288	0.0140674	0.001736	-0.00203393	-0.00951985	-0.0150062		8.6	-0.00129945	-0.00585499	-0.00793049	-0.00706306	-0.00134027	-0.0100639
8.8	0.01407	0.02128	0.00318	-0.00385		8.8	0.03803	0.01407	0.00039427	-0.00236	0.00506	0.0002212		8.8	0.084759	0.0469769	0.0212841	0.0163351	0.00925771	0.00825112		8.8	0.0442558	0.0153864	0.0031844	-0.00779199	-0.0108524	-0.019185		8.8	-0.00332556	-0.00128933	-0.00384553	-0.00387411	-0.00294767	-0.0109299
9	0.01664	0.01937	-0.00139	-0.00496		9	0.04461	0.01664	0.00197	-0.00217	0.007	6.787e-05		9	0.086303	0.0373754	0.0193737	0.0149121	0.00868296	0.00931711		9	0.0427046	0.0114554	-0.00138954	-0.00584551	-0.0111587	-0.0138753		9	-0.00639484	-0.00699093	-0.0049596	-0.0047503	-0.00446699	-0.00688671
9.2	0.01627	0.02128	0.00617	-0.0001113		9.2	0.04731	0.01627	0.00135	-0.00252	0.00758	0.004		9.2	0.0916091	0.0457603	0.0212832	0.0147903	0.00456764	0.00783614		9.2	0.0483295	0.0220819	0.00617308	0.00136929	-0.00693341	-0.0104516		9.2	-0.00151622	-0.00354242	-0.0001113	-0.00476363	-0.00327866	-0.00822177
9.4	0.02008	0.02785	0.0108	-0.00338		9.4	0.05088	0.02008	-0.00054305	-0.00017786	0.0079	-0.00121		9.4	0.0891968	0.0474694	0.0278534	0.0146556	0.00507243	0.00742263		9.4	0.051178	0.0208482	0.0107978	-0.00145064	0.00044376	-0.0093011		9.4	-4.976e-05	-0.00034805	-0.00338125	-0.00229928	-0.00018954	-0.00381712
9.6	0.02197	0.0257	0.0038	-0.00849		9.6	0.05079	0.02197	0.00495	-0.0015	0.00829	0.00022373		9.6	0.0930235	0.0428764	0.0256986	0.0148472	0.00941393	0.00497818		9.6	0.0497805	0.0213438	0.00379876	-0.00204456	-0.0059394	-0.00763934		9.6	-0.00194144	-0.00678245	-0.00849338	-0.0103035	-0.00786996	-0.0141847
9.8	0.02137	0.02247	0.00716	-0.00607		9.8	0.04391	0.02137	0.00554	0.00094503	0.00549	0.00134		9.8	0.0936123	0.0432935	0.0224733	0.0122987	0.00599014	0.00595929		9.8	0.0505406	0.0171495	0.00715539	-0.00031654	-0.0038816	-0.0112929		9.8	-0.00187219	-0.00084973	-0.00606556	-0.00456293	-0.00725423	-0.00862595
10	0.01752	0.02541	0.0033	-0.00665		10	0.04703	0.01752	0.0051	0.00042267	-0.0006195	-0.00243		10	0.0953292	0.0416325	0.0254089	0.0114643	0.00745918	0.00724346		10	0.0538201	0.0191913	0.00330335	0.00112771	-0.0057207	-0.0072697		10	-0.00389335	-0.00090023	-0.0066464	-0.00844041	0.00013191	-0.0129594
10.2	0.02325	0.02355	0.0048	-0.00723		10.2	0.05356	0.02325	0.006	0.00025786	0.00965	-0.0003533		10.2	0.096877	0.0457774	0.0235543	0.0146734	0.00868668	0.00612888		10.2	0.0520972	0.0230457	0.00479992	0.00290142	-0.00244679	-0.0077591		10.2	-0.00955402	-0.00962009	-0.00722577	-0.00921464	-0.00879913	-0.0116741
10.4	0.01537	0.01758	0.00904	-0.0053		10.4	0.04582	0.01537	-0.00062209	-0.00551	0.00097716	-0.00446		10.4	0.0993486	0.0426166	0.0175841	0.0103154	0.00612587	0.00232586		10.4	0.0573394	0.021498	0.00903655	-2.749e-05	-0.00349633	-0.0108472		10.4	-0.00297292	-0.00444718	-0.00530102	-0.00598069	-0.00306934	-0.00891242
10.6	0.0206	0.02816	0.00119	-0.00434		10.6	0.05328	0.0206	0.00215	-0.00034412	0.00554	0.00115		10.6	0.104463	0.0538165	0.0281624	0.0227565	0.00888863	0.0102301		10.6	0.0510209	0.0237625	0.00119029	-0.00368763	-0.0093567	-0.0164519		10.6	-0.00031772	-0.00359283	-0.00433649	-0.00167054	-0.00196762	-0.00499539
10.8	0.02265	0.01971	0.00879	-0.00544		10.8	0.05671	0.02265	0.00492	0.00222	0.0087	0.00054383		10.8	0.101935	0.0419915	0.0197143	0.0177611	-0.0004498	0.00370887		10.8	0.0584164	0.0224072	0.00879302	0.00287995	-0.00619025	-0.011655		10.8	-0.00646135	-0.00780582	-0.00544389	-0.0140652	-0.0071512	-0.0152517
11	0.0219	0.02314	0.00402	-0.00471		11	0.05365	0.0219	0.00191	-0.00026788	0.00277	-0.00438		11	0.101972	0.042753	0.0231411	0.0155982	0.00898421	0.00595681		11	0.0587105	0.0268518	0.00401536	0.00168059	-0.00336231	-0.00800845		11	-3.2e-06	-0.00056685	-0.0047108	-0.00459531	-0.00169483	-0.00600521
11.2	0.02144	0.02538	0.00894	-0.00323		11.2	0.05539	0.02144	0.00254	0.0029	0.0049	-0.00289		11.2	0.100779	0.0518191	0.0253817	0.0157278	0.00663694	0.00312009		11.2	0.0583842	0.0212317	0.00893856	0.0018348	-0.0031404	-0.00759687		11.2	-0.00480784	-0.00107258	-0.00323254	-0.00428078	-0.00207616	-0.0109768
11.4	0.022	0.02652	0.00418	-0.0058		11.4	0.05261	0.022	0.00286	-0.00207	0.00339	-0.00215		11.4	0.107249	0.052359	0.0265204	0.0164485	0.00775842	0.00596578		11.4	0.0594724	0.0247167	0.00417611	-0.00289891	-0.00423069	-0.00790338		11.4	-0.00392013	-0.0091432	-0.00580067	-0.00680496	-0.00476184	-0.00950861
11.6	0.02006	0.02468	0.00856	-0.00305		11.6	0.05398	0.02006	0.00498	0.00019052	0.00286	-0.00602		11.6	0.106291	0.0547533	0.0246771	0.0185925	0.00613589	0.00790023		11.6	0.0593065	0.0186043	0.00856415	0.00317103	-0.00943602	-0.0111249		11.6	-0.00454126	-8.848e-05	-0.00305206	-0.00157847	-0.00506771	-0.00948869
11.8	0.02231	0.02304	0.0023	-0.00235		11.8	0.06134	0.02231	0.00641	0.00365	0.00424	-0.00381		11.8	0.106989	0.0477216	0.0230372	0.0137962	0.00752031	0.00497212		11.8	0.0639632	0.0226224	0.00230211	-0.00218942	-0.00945144	-0.0129816		11.8	-0.00330948	-0.00561617	-0.00234548	-0.00118563	-0.00406185	-0.00936174
12	0.02101	0.02433	0.00578	-0.00796		12	0.05686	0.02101	-0.00061264	-0.00061572	0.00203	-0.00161		12	0.10775	0.0513955	0.0243308	0.00983781	0.00795643	0.00531552		12	0.0656817	0.0264467	0.0057772	-0.00217972	-0.0126318	-0.0112972		12	-0.0063119	-0.0114523	-0.00795844	-0.00992423	-0.00913061	-0.0149182
12.2	0.02504	0.02255	0.00718	-0.00363		12.2	0.05978	0.02504	0.00753	-0.00102	0.00906	0.00064298		12.2	0.116624	0.0542433	0.0225507	0.0145013	0.0084043	0.0112624		12.2	0.0594972	0.023088	0.0071753	-0.00664687	-0.0102954	-0.01934		12.2	-0.00485476	-0.00387295	-0.00362972	-0.00683367	-0.00540212	-0.0124968
12.4	0.02037	0.02769	0.00635	-0.005		12.4	0.05487	0.02037	0.00215	-0.00366	0.0068	-0.00558		12.4	0.112518	0.0579458	0.0276912	0.0212896	0.00840912	0.00640536		12.4	0.0687899	0.0303405	0.00634678	0.00325212	-0.00844087	-0.00929438		12.4	-0.00050483	0.00023388	-0.00499697	-0.00245178	-0.00050312	-0.00763118
12.6	0.02276	0.0265	0.00888	-0.00452		12.6	0.06149	0.02276	0.0032	-0.00187	0.00207	-0.00229		12.6	0.117996	0.0552235	0.0265002	0.0176201	0.010191	0.00677996		12.6	0.0679697	0.0216607	0.00888324	0.00599824	-0.00484445	-0.00789595		12.6	-0.00270399	-0.00071276	-0.0045189	-0.00349003	-0.00694658	-0.00855367
12.8	0.02071	0.02092	0.00737	-0.00607		12.8	0.06037	0.02071	0.00382	0.00125	0.00744	0.00356		12.8	0.12004	0.0537429	0.0209181	0.0155741	0.00970157	0.00684818		12.8	0.068276	0.026485	0.00736727	0.00021367	-0.00746102	-0.00766228		12.8	-0.00612078	-0.00125999	-0.00606723	-0.0078402	-0.00491472	-0.0088884
13	0.02529	0.0214	0.0078	-0.00742		13	0.06599	0.02529	0.00734	0.0017	0.00199	0.00085267		13	0.114106	0.0526414	0.0214006	0.0119669	0.00036559	0.00061811		13	0.066593	0.0249907	0.00780286	0.00215793	-0.00659397	-0.0105709		13	-0.0062306	-0.00734478	-0.007421	-0.00694354	-0.00578609	-0.0120072
13.2	0.02441	0.02816	0.00712	-0.00827		13.2	0.06428	0.02441	0.00354	-0.00103	0.00361	-0.00034822		13.2	0.124464	0.054296	0.0281638	0.0161171	0.00609905	0.00900795		13.2	0.0670664	0.0273973	0.00711653	-0.00265696	-0.00797074	-0.0128653		13.2	-0.00348126	-0.0111661	-0.00827031	-0.00426366	-0.00899912	-0.0129955
13.4	0.02834	0.02402	0.00566	-0.00514		13.4	0.06797	0.02834	0.00615	0.00767	0.00656	0.00033089		13.4	0.119824	0.0546528	0.0240194	0.0120394	0.0038921	0.00022046		13.4	0.0688702	0.0259027	0.00565914	-0.00198261	-0.00768433	-0.0134939		13.4	-0.00186498	-0.0007618	-0.00514415	-0.00358023	-0.00442566	-0.00689456
13.6	0.02458	0.02819	0.00461	-0.00684		13.6	0.06446	0.02458	0.00421	0.00218	0.00262	-0.00108		13.6	0.1282	0.0628704	0.0281907	0.0234516	0.0127379	0.0107766		13.6	0.0739342	0.0310353	0.00460512	0.00039211	-0.00671186	-0.0131002		13.6	-0.00388662	-0.00272686	-0.00684046	-0.00304575	-0.00658224	-0.00954263
13.8	0.02352	0.03126	0.00995	-0.00989		13.8	0.06373	0.02352	0.00826	0.00166	0.00857	0.00625		13.8	0.124763	0.0577934	0.0312617	0.0158315	0.00999091	0.00818228		13.8	0.0742855	0.03033	0.00994978	0.00564619	-0.00132237	-0.0110846		13.8	-0.00354327	0.00307288	-0.00988765	-0.00317605	-0.0086306	-0.0106391
14	0.0284	0.0288	0.01152	-0.00395		14	0.06609	0.0284	0.00689	0.00465	0.00454	0.00127		14	0.129846	0.057061	0.0287984	0.0161238	0.00801265	0.00564998		14	0.0739829	0.0306947	0.0115192	0.00210727	-0.00361451	-0.00826918		14	-0.00323171	-0.00362938	-0.00395252	-0.00626113	-0.00337478	-0.0100198
14.2	0.03289	0.03151	0.00959	-0.00399		14.2	0.0716	0.03289	0.00749	0.00119	0.0055	0.00116		14.2	0.133072	0.0668598	0.0315117	0.024623	0.0120066	0.0156834		14.2	0.0740907	0.0296418	0.00958965	-0.00450103	-0.00840095	-0.0100318		14.2	0.00071025	0.00071145	-0.00398644	-0.001128	-0.00373779	-0.00989519
14.4	0.0278	0.03306	0.01152	-0.01041		14.4	0.06596	0.0278	0.00555	0.00475	0.0007733	-0.00259		14.4	0.131255	0.0605176	0.0330581	0.0216923	0.011908	0.0112132		14.4	0.0754589	0.0279717	0.0115157	0.00251825	-0.00968816	-0.0148337		14.4	-0.00362898	-0.00445131	-0.0104088	-0.00620788	-0.00544497	-0.0125777
14.6	0.02762	0.02647	0.01213	-0.00905		14.6	0.07018	0.02762	0.00732	-0.00148	0.00566	-0.0004633		14.6	0.135134	0.0627218	0.0264663	0.0154194	0.00696974	0.00410804		14.6	0.0801564	0.0327993	0.0121306	0.0015518	-0.00395858	-0.0114259		14.6	-0.004156	-0.00451366	-0.00905177	-0.00238967	-0.00626869	-0.00815706
14.8	0.02645	0.02809	0.01089	-0.00659		14.8	0.0695	0.02645	0.00217	0.00090933	0.00646	-0.00477		14.8	0.129353	0.0569089	0.0280898	0.0147083	0.00281384	0.00191809		14.8	0.082596	0.0331971	0.0108872	0.00647141	-0.0018618	-0.0103663		14.8	-0.00360271	-0.009505	-0.00659351	-0.0101121	-0.00810994	-0.0143583
15	0.03506	0.03144	0.00597	-0.00459		15	0.07596	0.03506	0.00661	0.00572	0.00643	-0.00187		15	0.137046	0.065604	0.0314414	0.0183685	0.00990681	0.00873115		15	0.0776204	0.0276682	0.00596841	-0.00222221	-0.00586829	-0.0175774		15	-0.00076456	-0.0042726	-0.00459454	-0.00817791	-0.00748162	-0.00896
15.2	0.02942	0.0337	0.01167	-0.00047794		15.2	0.06944	0.02942	0.0062	-0.00125	0.00454	-0.00186		15.2	0.143267	0.0686672	0.033696	0.0217214	0.0106798	0.0104434		15.2	0.0848251	0.0323211	0.011672	0.00314543	-0.00519978	-0.013488		15.2	0.00028089	-0.0044278	-0.00047794	-0.00270292	-0.00033732	-0.00927443
15.4	0.03538	0.03139	0.00956	-0.00717		15.4	0.07806	0.03538	0.00799	0.00702	0.00741	0.00456		15.4	0.137857	0.0673771	0.0313881	0.0194735	0.00602388	0.00883273		15.4	0.0854339	0.0320475	0.0095642	0.0025508	-0.0080118	-0.00981802		15.4	-0.00846974	-0.00418054	-0.00716768	-0.00697489	-0.00882371	-0.0144247
15.6	0.03199	0.0253	0.00867	-0.00909		15.6	0.07555	0.03199	0.00321	0.00069081	0.00541	-0.00577		15.6	0.140778	0.0608587	0.0253003	0.016789	0.00665801	0.00525695		15.6	0.0828357	0.0318299	0.00866513	0.00059489	-0.00279874	-0.0100399		15.6	-0.00537352	-0.0112634	-0.00908789	-0.00778219	-0.0101766	-0.0110612
15.8	0.02824	0.02856	0.00804	-0.00597		15.8	0.07432	0.02824	0.00641	0.00303	0.0032	-0.00378		15.8	0.140235	0.0652891	0.028555	0.0185845	0.0116223	0.00366368		15.8	0.0842027	0.03086	0.00804052	-0.0001471	-0.00434595	-0.00874804		15.8	-0.00284118	0.00022932	-0.00596823	-0.00598599	-0.00517513	-0.00938221
16	0.03061	0.03025	0.00873	-0.0051		16	0.07542	0.03061	0.00674	0.00069605	0.00544	-0.00623		16	0.145044	0.0685788	0.0302547	0.01372	0.00548182	0.0050437		16	0.0812811	0.028885	0.00873352	0.0028096	-0.00753691	-0.0145058		16	0.00074578	0.00363449	-0.00510404	-0.00433865	-0.00177078	-0.00522544
16.2	0.03609	0.0307	0.00249	-0.00776		16.2	0.079	0.03609	0.0086	0.00492	0.0077	0.00072504		16.2	0.142422	0.0684083	0.0307039	0.0170995	0.00729384	0.00579309		16.2	0.0850779	0.0304343	0.00249145	-0.00251896	-0.00742624	-0.016886		16.2	-0.00075177	-0.00408012	-0.00775601	-0.00532636	-0.00243838	-0.00814969
16.4	0.02691	0.03041	0.01279	-0.00539		16.4	0.07164	0.02691	0.00589	-0.00083529	0.00108	-0.00263		16.4	0.149237	0.0677584	0.0304094	0.0200728	0.00956852	0.00656575		16.4	0.0943202	0.0369905	0.0127898	0.0107043	-0.00263748	-0.00332321		16.4	0.00117264	-0.00282609	-0.00538527	-0.00559856	-0.00447805	-0.00657966
16.6	0.03257	0.03017	0.00763	-0.00409		16.6	0.08076	0.03257	0.0097	0.00266	0.00611	-0.00165		16.6	0.144653	0.0706289	0.0301715	0.0135248	0.00128277	0.00161383		16.6	0.0898637	0.0303168	0.00762754	0.00257159	-0.00798201	-0.00989217		16.6	-0.00364369	-0.00546517	-0.00408593	-0.00891757	-0.00323377	-0.0086653
16.8	0.03308	0.03144	0.00415	0.00065712		16.8	0.08389	0.03308	0.01169	0.00724	0.00856	0.00048464		16.8	0.14728	0.0676221	0.0314358	0.0171	0.00365189	0.00355203		16.8	0.0844965	0.0330433	0.00414817	-0.0034471	-0.010294	-0.0126542		16.8	0.00244083	-0.00167627	0.00065712	-0.00241089	-0.00134452	-0.00826174
17	0.03679	0.03638	0.01189	-0.00646		17	0.08238	0.03679	0.0153	0.00907	0.00774	0.00266		17	0.161241	0.0697353	0.036379	0.0231403	0.0121014	0.0108159		17	0.087216	0.035479	0.0118859	0.00297676	-0.0074786	-0.0111493		17	-0.00279496	-0.00459457	-0.00646214	-0.0075378	-0.00377124	-0.00972184
17.2	0.0312	0.03466	0.00824	-0.00564		17.2	0.07724	0.0312	0.00558	-0.00026648	0.00125	-0.00845		17.2	0.156361	0.0698919	0.0346626	0.0182873	0.00901819	0.00733234		17.2	0.0921745	0.0342435	0.00824136	0.00239817	-0.00960795	-0.0147651		17.2	-0.00641426	-0.00372798	-0.00563576	-0.00854816	-0.00777805	-0.0126301
17.4	0.04609	0.03487	0.01385	-0.00202		17.4	0.09167	0.04609	0.01298	0.01001	0.0077	0.00401		17.4	0.159141	0.0710294	0.0348716	0.0224365	0.00826748	0.0101424		17.4	0.0963692	0.0394809	0.0138485	0.00554596	-0.00691519	-0.0129599		17.4	0.00146959	-0.00065269	-0.00201653	-0.0035777	0.00116085	-0.00758623
17.6	0.03969	0.03317	0.00801	-0.00776		17.6	0.08089	0.03969	0.00861	0.00449	0.00645	-0.00302		17.6	0.154307	0.0709283	0.0331653	0.013573	0.00236211	0.00371752		17.6	0.0911929	0.0385543	0.008011	-0.00482498	-0.0105672	-0.0148351		17.6	-0.00591492	-0.0036319	-0.00776245	-0.0045836	-0.00639665	-0.0118781
17.8	0.03258	0.0328	0.01199	-0.00139		17.8	0.08229	0.03258	0.00666	0.00043969	0.00387	-0.00767		17.8	0.158398	0.073534	0.032798	0.0170805	0.00650719	0.00367228		17.8	0.0959829	0.0377695	0.0119906	0.00693378	-0.00533625	-0.0061725		17.8	-0.00339622	-0.00097135	-0.00139115	-0.00617927	-0.00282814	-0.010645
18	0.03705	0.03251	0.00809	-0.00848		18	0.08836	0.03705	0.01048	-0.00115	0.00635	0.00043406		18	0.157161	0.0688444	0.0325083	0.0157921	0.00459434	0.00484934		18	0.0947888	0.0368536	0.00808655	0.00202082	-0.00578418	-0.0144878		18	-0.0053035	-0.00755211	-0.00848082	-0.00705172	-0.00602187	-0.0126438
18.2	0.04184	0.03142	0.01045	-0.00495		18.2	0.08521	0.04184	0.00765	0.00101	0.00632	7.411e-05		18.2	0.163734	0.0695381	0.0314194	0.0183061	0.00516539	0.00728756		18.2	0.0992428	0.0373203	0.0104469	-0.00029932	-0.00594584	-0.0117203		18.2	-0.00413533	-0.00637592	-0.00494766	-0.00679861	-0.0049364	-0.0115029
18.4	0.03594	0.04095	0.01164	-0.00432		18.4	0.08654	0.03594	0.01162	0.00484	0.00733	-0.00035072		18.4	0.169059	0.0845247	0.0409477	0.0229426	0.0145773	0.0120372		18.4	0.101007	0.0412835	0.0116378	-0.00098771	-0.00558712	-0.0103683		18.4	0.00086937	-0.00224742	-0.0043162	-0.00537995	-0.00022407	-0.0137359
18.6	0.03502	0.03604	0.00974	-0.00758		18.6	0.08701	0.03502	0.01365	0.00586	0.01072	0.00094692		18.6	0.16859	0.0807812	0.0360408	0.0201793	0.00910132	0.00632862		18.6	0.0963682	0.0383514	0.00973899	0.00264183	-0.00184634	-0.00813826		18.6	-0.00505381	-0.00625295	-0.00757683	-0.00928107	-0.00933175	-0.0102229
18.8	0.03436	0.04283	0.01119	-0.01181		18.8	0.0903	0.03436	0.01282	0.00531	0.00281	-0.00234		18.8	0.17208	0.0839262	0.0428334	0.0209352	0.0141881	0.0132664		18.8	0.100054	0.0379707	0.0111876	-0.00116883	-0.00074052	-0.0116115		18.8	-0.00519867	-0.00778226	-0.0118145	-0.0106676	-0.0092663	-0.0139973
19	0.04136	0.03103	0.01799	-0.00703		19	0.09116	0.04136	0.01142	0.00552	0.0066	0.00126		19	0.163275	0.0686426	0.031029	0.0133735	-0.00085471	0.00234455		19	0.105642	0.0418067	0.0179896	0.00522085	-0.00647376	-0.00904165		19	-0.00350856	-0.00304658	-0.00703267	-0.00482802	-0.00495519	-0.0153489
19.2	0.0459	0.03491	0.01742	-0.00414		19.2	0.09414	0.0459	0.01195	0.00602	0.00692	-0.00132		19.2	0.164287	0.0717187	0.0349135	0.0146745	0.00261727	0.00449783		19.2	0.102528	0.0394847	0.0174178	0.00156682	-0.00834329	-0.0086139		19.2	-0.00465892	-0.00285458	-0.00414463	-0.00185815	-0.00557603	-0.0125893
19.4	0.03962	0.03807	0.01477	-0.00604		19.4	0.09477	0.03962	0.01469	0.00464	0.00578	0.00441		19.4	0.175967	0.0819086	0.0380655	0.019408	0.0115673	0.00857286		19.4	0.106681	0.0411226	0.0147716	0.00095393	-0.00151192	-0.00931269		19.4	-0.00046338	-0.00634108	-0.00604023	-0.0105336	-0.00434561	-0.0128284
19.6	0.03975	0.03166	0.0114	-0.00336		19.6	0.08892	0.03975	0.00588	0.0038	0.00303	0.00036056		19.6	0.169172	0.0785631	0.0316619	0.0178055	0.00741933	0.00482061		19.6	0.103223	0.0352575	0.0114022	-0.00039535	-0.00858486	-0.010455		19.6	-0.00318851	-0.00087	-0.00335716	-0.00058457	0.0008596	-0.00824694
19.8	0.04298	0.03675	0.01575	-0.00371		19.8	0.09399	0.04298	0.01394	0.01006	0.00898	0.00197		19.8	0.17584	0.0829394	0.0367526	0.0220399	0.0108936	0.00913045		19.8	0.107167	0.0440482	0.015755	0.00130691	-0.00731336	-0.00803657		19.8	-0.00209325	-0.00420751	-0.0037129	-0.00265682	-0.00300492	-0.0114694
20	0.04436	0.03734	0.01501	-0.00523		20	0.09822	0.04436	0.01376	0.00864	0.00584	0.00271		20	0.179658	0.0804512	0.037341	0.0211608	0.00999327	0.00916508		20	0.112504	0.0432552	0.0150084	0.00187655	-0.0044893	-0.0112007		20	-0.00441467	-0.00149488	-0.00523128	-0.00737892	-0.00649238	-0.0129629
20.2	0.04607	0.04213	0.00714	-2.955e-05		20.2	0.09028	0.04607	0.01352	0.00809	0.00166	-0.00189		20.2	0.18534	0.0825389	0.0421347	0.0237389	0.0087884	0.00654541		20.2	0.104481	0.0427736	0.00714177	-0.00156462	-0.00925899	-0.0195417		20.2	0.00184493	0.00181266	-2.955e-05	0.00377798	-0.00080551	-0.0054465
20.4	0.03725	0.03648	0.01282	-0.00876		20.4	0.09429	0.03725	0.00931	0.00378	0.00852	-0.00229		20.4	0.179822	0.0831189	0.0364757	0.025201	0.0109675	0.00877378		20.4	0.108866	0.0406665	0.0128188	0.00425428	-0.00932579	-0.0132204		20.4	-0.0058151	-0.00419081	-0.00875718	-0.00678279	-0.00588125	-0.0111488
20.6	0.04832	0.0362	0.01033	-0.00859		20.6	0.09779	0.04832	0.01788	0.01067	0.00982	0.00132		20.6	0.180965	0.0851194	0.0362017	0.0192691	0.00627411	0.00293367		20.6	0.105885	0.041154	0.0103285	-0.00045591	-0.0106633	-0.0139463		20.6	-0.00221311	-0.00859227	-0.00859078	-0.00731819	-0.00663884	-0.00911749
20.8	0.04504	0.03795	0.01485	-0.00722		20.8	0.09568	0.04504	0.01398	0.00677	0.00576	0.00078688		20.8	0.18057	0.0840228	0.0379549	0.0189097	0.00578414	0.00926759		20.8	0.112693	0.0443342	0.0148501	0.00665482	-0.00368766	-0.00754355		20.8	-0.00543229	-0.00553928	-0.0072172	-0.00808557	-0.00580148	-0.00775122
21	0.04433	0.0439	0.01051	-0.00898		21	0.1022	0.04433	0.01168	0.00318	0.00825	0.00076047		21	0.18743	0.0926645	0.0438958	0.0208155	0.0136893	0.00725744		21	0.109081	0.0409617	0.0105089	0.00229897	-0.00831019	-0.0138003		21	-0.00099919	-0.00421845	-0.00897755	-0.0101278	-0.00532347	-0.0130904
21.2	0.04654	0.03392	0.01278	-0.01023		21.2	0.10245	0.04654	0.01373	0.00588	0.00778	0.00030128		21.2	0.185762	0.0872091	0.0339193	0.0209256	0.00783255	0.0073471		21.2	0.10895	0.0432434	0.0127797	-0.00052574	-0.0137577	-0.0162272		21.2	-0.00542601	-0.00915002	-0.0102314	-0.00953573	-0.00734474	-0.0131375
21.4	0.03838	0.0372	0.01468	-0.00454		21.4	0.09463	0.03838	0.00982	-0.0047	-0.00354	-0.00626		21.4	0.183846	0.0882638	0.037198	0.0199402	0.0128923	0.00509592		21.4	0.115588	0.0452962	0.0146761	0.00165578	-0.00509647	-0.00741917		21.4	-0.00395807	-0.00411498	-0.00454246	-0.00553092	-0.0059042	-0.011792
21.6	0.04693	0.0418	0.0162	-0.00666		21.6	0.10344	0.04693	0.01326	0.0038	0.00654	-0.00275		21.6	0.195021	0.0857515	0.0418027	0.0227793	0.0122212	0.00818354		21.6	0.116903	0.0489484	0.0161965	0.00617718	-0.00386827	-0.00749494		21.6	0.00095915	-0.00547097	-0.00665939	-0.00494349	-0.00335228	-0.0106815
21.8	0.03814	0.03882	0.01432	-0.00751		21.8	0.09623	0.03814	0.01221	0.00412	0.0028	-0.00218		21.8	0.19176	0.0867759	0.0388205	0.0217249	0.0102062	0.00702777		21.8	0.117749	0.045179	0.0143223	0.00662595	-0.00329833	-0.00600185		21.8	-0.00168856	0.00067847	-0.00750718	-0.00316236	-0.00149849	-0.0137817
22	0.04663	0.0348	0.01913	-0.00753		22	0.10384	0.04663	0.01223	0.00858	0.00896	0.00295		22	0.1901	0.091688	0.0347997	0.0157325	0.00971463	0.00377475		22	0.12084	0.0484293	0.0191318	0.00858417	-0.00244267	-0.0109024		22	-0.00867959	-0.00553181	-0.00752901	-0.0120597	-0.00598903	-0.0129605
22.2	0.04691	0.03843	0.01642	-0.00916		22.2	0.1009	0.04691	0.01529	0.00596	0.00601	0.0036		22.2	0.196873	0.0874092	0.0384271	0.0195609	0.011717	0.0100267		22.2	0.117188	0.0481327	0.0164243	0.00484717	-0.00555133	-0.00946827		22.2	-0.00728446	-0.00822438	-0.00916042	-0.00677563	-0.00841448	-0.0119957
22.4	0.04444	0.03881	0.01266	-0.00559		22.4	0.10365	0.04444	0.01124	-0.00087443	0.00301	-0.00433		22.4	0.198665	0.0905924	0.0388118	0.0252836	0.0122413	0.00909265		22.4	0.118835	0.0519237	0.0126639	0.00292114	-0.00718959	-0.0111256		22.4	-0.00387212	-0.00561594	-0.00559314	-0.00783439	-0.00648163	-0.013075
22.6	0.04569	0.03968	0.01279	-0.00511		22.6	0.10342	0.04569	0.01468	0.00716	0.0047	1.311e-05		22.6	0.192783	0.0889038	0.0396833	0.0193534	0.00742367	0.00478507		22.6	0.118146	0.0468716	0.0127939	0.00229034	-0.00921371	-0.014146		22.6	-0.0054761	-0.00397088	-0.00510602	-0.00562675	-0.00527073	-0.0137849
22.8	0.04663	0.03476	0.01479	-0.00936		22.8	0.1077	0.04663	0.01866	0.00834	0.0059	0.00103		22.8	0.191285	0.0844323	0.0347578	0.019816	0.00331631	0.00790024		22.8	0.116394	0.0492094	0.0147855	0.00177144	-0.001793	-0.0121155		22.8	-0.00395339	-0.0027846	-0.00935693	-0.00449114	-0.00218366	-0.0100872
23	0.04454	0.04067	0.00957	-0.0064		23	0.10309	0.04454	0.00647	0.00333	0.00397	-0.005		23	0.19813	0.0929599	0.0406721	0.0251138	0.00740264	0.00326718		23	0.12069	0.0496666	0.00956704	0.00172772	-0.00828543	-0.0104455		23	-0.00770632	-0.00771714	-0.00639516	-0.00563228	-0.0101549	-0.0115802
23.2	0.04495	0.04563	0.01852	-0.00468		23.2	0.10994	0.04495	0.01582	0.00839	0.00698	-0.00023014		23.2	0.20971	0.0942692	0.0456343	0.0249221	0.0131937	0.0086021		23.2	0.124064	0.0488694	0.0185249	0.00759121	-0.00513635	-0.0111196		23.2	-0.00195948	-0.00826212	-0.00467611	-0.00276809	-0.00094488	-0.012598
23.4	0.05146	0.04129	0.02056	-0.00305		23.4	0.1058	0.05146	0.01569	0.00864	0.00794	-0.00146		23.4	0.206903	0.095029	0.0412853	0.0250172	0.00765027	0.00135442		23.4	0.126144	0.0469766	0.020559	0.00688613	-0.0012591	-0.00794171		23.4	-0.00295427	-0.00619186	-0.00305197	-0.00472659	-0.00701357	-0.0102122
23.6	0.05136	0.04397	0.01996	-0.00237		23.6	0.10659	0.05136	0.01955	0.00704	0.01215	0.00020093		23.6	0.204466	0.0934196	0.0439667	0.0236188	0.0109262	0.0091104		23.6	0.128412	0.0530837	0.0199646	0.00416974	-0.00207559	-0.0044919		23.6	0.00106127	-0.00588878	-0.00237158	-0.00612727	-0.00279015	-0.00882715
23.8	0.04905	0.04285	0.01562	-0.00669		23.8	0.10913	0.04905	0.01666	0.00955	0.00946	-0.00104		23.8	0.204121	0.0947864	0.0428461	0.023505	0.0091035	0.00523886		23.8	0.126463	0.0495464	0.0156234	0.00404641	-0.00896487	-0.0112811		23.8	-0.00628496	-0.00184128	-0.00668845	-0.00650782	-0.0048397	-0.0122793
24	0.04842	0.04545	0.02043	-0.00677		24	0.11144	0.04842	0.01249	0.00566	0.0053	-0.00467		24	0.208687	0.100239	0.0454505	0.0240604	0.00963431	0.00599653		24	0.126579	0.0517319	0.0204282	0.00221251	-0.003204	-0.0108758		24	-0.00156937	-0.00381837	-0.00676963	0.00014123	-0.00471897	-0.0112392
24.2	0.05011	0.04111	0.01155	-0.00328		24.2	0.11334	0.05011	0.01661	0.00429	0.0112	0.00309		24.2	0.205469	0.0929162	0.0411134	0.0201883	0.00800174	0.00975721		24.2	0.124226	0.0504913	0.0115501	0.00072699	-0.00770534	-0.0147415		24.2	-0.00365774	-0.00156788	-0.00327683	-0.00359364	-0.00010967	-0.00861764
24.4	0.05224	0.04001	0.01708	-0.00571		24.4	0.11644	0.05224	0.01658	0.00975	0.00917	0.0037		24.4	0.205828	0.0896922	0.0400147	0.016168	0.00342364	0.0033915		24.4	0.128451	0.0496454	0.0170808	0.00543097	-0.0034255	-0.0112862		24.4	-0.00628499	0.00070242	-0.00571005	-0.00951302	-0.00361633	-0.0113267
24.6	0.05153	0.04356	0.01132	-0.00603		24.6	0.10779	0.05153	0.01434	0.00465	0.00439	-0.0036		24.6	0.214059	0.0949712	0.0435608	0.0207606	0.00756573	0.00726019		24.6	0.128551	0.0509609	0.0113215	0.00478995	-0.0103178	-0.0166135		24.6	-0.00473426	-0.00648046	-0.00603478	-0.00796127	-0.00304796	-0.0120079
24.8	0.05539	0.04068	0.01398	-0.00316		24.8	0.1205	0.05539	0.01881	0.00971	0.0086	0.00578		24.8	0.2132	0.0984523	0.0406787	0.018396	0.00757558	0.00520309		24.8	0.131971	0.0501812	0.0139833	0.0078933	-0.00750149	-0.00922185		24.8	-0.00187657	0.00038973	-0.00316057	-0.00531274	-0.00205718	-0.01134
25	0.05183	0.04597	0.01957	-0.00262		25	0.12045	0.05183	0.01916	0.00987	0.0092	0.00141		25	0.211927	0.098776	0.0459708	0.0230431	0.00508104	0.00799157		25	0.135981	0.0518454	0.0195703	0.0033135	-0.00269604	-0.00915013		25	-0.00552926	0.00049584	-0.00261574	-0.00369619	-0.00376865	-0.0102684
25.2	0.05192	0.04166	0.01784	-0.0062		25.2	0.11514	0.05192	0.01276	0.00389	0.00671	-0.00139		25.2	0.210576	0.0998708	0.0416581	0.0228384	0.00734527	0.00798806		25.2	0.135167	0.0511327	0.0178447	0.00777479	-0.00434794	-0.00841035		25.2	-0.00113353	-0.00437679	-0.00619957	-0.00563876	-0.00509317	-0.0111786
25.4	0.05051	0.04211	0.02155	-0.00617		25.4	0.11777	0.05051	0.01642	0.0072	0.00383	-0.00196		25.4	0.216645	0.0936764	0.0421072	0.019089	0.00106208	0.00203288		25.4	0.137006	0.0510225	0.0215543	0.00136119	-0.00659206	-0.0118791		25.4	-0.00446125	-0.00604718	-0.00616926	-0.00802291	-0.00211203	-0.0105648
25.6	0.05513	0.04894	0.01529	-0.00617		25.6	0.12137	0.05513	0.01841	0.01245	0.00867	0.00157		25.6	0.222366	0.102534	0.0489419	0.0264294	0.0118517	0.00885515		25.6	0.129891	0.0520487	0.0152881	0.00023364	-0.0107453	-0.014033		25.6	-0.00453087	-0.005691	-0.0061747	-0.00442371	-0.00295509	-0.0128212
25.8	0.05256	0.04746	0.02211	-0.01048		25.8	0.11787	0.05256	0.01846	0.00724	0.00641	-0.00385		25.8	0.220741	0.101408	0.0474568	0.0216981	0.013814	0.00952151		25.8	0.13836	0.056368	0.0221134	0.00692113	-0.00537426	-0.00995366		25.8	-0.00359614	-0.00730392	-0.0104776	-0.00484212	-0.00828545	-0.0134437
26	0.0523	0.04033	0.0164	-0.00484		26	0.12143	0.0523	0.01849	0.00676	0.00812	0.00244		26	0.215354	0.100211	0.0403328	0.0222133	0.00507019	0.00296152		26	0.139495	0.0540644	0.0164046	0.00233308	-0.00594812	-0.0137817		26	-0.00090442	-0.00151271	-0.00484419	-0.00198947	-0.00036041	-0.00900785
26.2	0.05229	0.04671	0.01852	-0.00373		26.2	0.1229	0.05229	0.01629	0.00591	0.00831	-0.0012		26.2	0.220972	0.0984432	0.0467081	0.0228515	0.0084951	0.00702261		26.2	0.145054	0.059122	0.0185174	0.00700604	-0.0037555	-0.00295647		26.2	-0.00077652	0.00205735	-0.00372643	-0.00026655	0.00111596	-0.00855893
26.4	0.05312	0.04801	0.01648	-0.00191		26.4	0.12457	0.05312	0.01913	0.01243	0.01037	0.00221		26.4	0.229714	0.101118	0.0480142	0.0258935	0.0121976	0.00846093		26.4	0.138983	0.0493013	0.016481	-0.00025561	-0.00774746	-0.0128547		26.4	-0.00119663	-0.00427877	-0.00191447	-0.00568856	-0.00037372	-0.00992071
26.6	0.05444	0.04785	0.01547	-0.0056		26.6	0.12389	0.05444	0.01842	0.01218	0.00804	0.00036602		26.6	0.226191	0.107422	0.047846	0.0209461	0.0132542	0.00681117		26.6	0.136425	0.0508174	0.0154735	0.00240732	-0.0102162	-0.0104751		26.6	-0.00459892	-0.00615642	-0.00560217	-0.00705235	-0.00388563	-0.0107199
26.8	0.05676	0.05012	0.01394	-0.00714		26.8	0.12815	0.05676	0.01637	0.01029	0.00981	8.448e-05		26.8	0.233099	0.106766	0.0501248	0.0257354	0.0126697	0.0101598		26.8	0.139873	0.0520581	0.0139443	0.00335309	-0.00661614	-0.0107189		26.8	-0.00771747	-0.00577912	-0.00713511	-0.00539018	-0.00322951	-0.0118854
27	0.0478	0.04548	0.0186	-0.00524		27	0.11568	0.0478	0.0118	0.00892	-8.948e-05	-0.0085		27	0.23209	0.109901	0.0454797	0.0266229	0.0120901	0.0100118		27	0.144421	0.0512726	0.0186002	0.00221902	-0.00506342	-0.0134453		27	0.00194494	0.00194325	-0.00523639	-0.00462401	-0.00253053	-0.00497444
27.2	0.05401	0.04805	0.015	-0.0075		27.2	0.12295	0.05401	0.0203	0.00946	0.0063	-0.00261		27.2	0.230986	0.110511	0.0480498	0.0253872	0.0134842	0.0107961		27.2	0.142522	0.0564153	0.0149994	0.00207426	-0.0049592	-0.013841		27.2	0.00143496	-0.0053952	-0.00750241	-0.0044741	-0.00423291	-0.00938046
27.4	0.05706	0.04827	0.0184	-0.0095		27.4	0.13123	0.05706	0.0223	0.00851	0.0105	0.00281		27.4	0.233784	0.110242	0.0482725	0.0251501	0.0156636	0.00630515		27.4	0.15201	0.058136	0.0184007	0.00782763	-0.0025653	-0.00917332		27.4	-0.00436746	-0.00533069	-0.00950067	-0.00866944	-0.00629455	-0.0138228
27.6	0.05909	0.04581	0.01673	-0.0063		27.6	0.13155	0.05909	0.01944	0.00577	0.00703	0.00212		27.6	0.230364	0.10675	0.0458104	0.0291355	0.00707052	0.00744426		27.6	0.147495	0.0587445	0.0167282	0.00439644	-0.00249081	-0.0144582		27.6	-0.00420078	-0.00240875	-0.00630254	-0.00634164	-0.00424804	-0.0117293
27.8	0.05824	0.04836	0.01727	-0.00206		27.8	0.13199	0.05824	0.02497	0.00982	0.01016	0.00036295		27.8	0.235285	0.115128	0.0483624	0.0252021	0.0110315	0.0067759		27.8	0.147585	0.0544623	0.0172721	0.00447606	-0.00657596	-0.0122755		27.8	-0.00250582	0.00045491	-0.00205545	-0.00033879	-0.00451416	-0.00911974
28	0.05844	0.04569	0.01738	-0.00488		28	0.13161	0.05844	0.01799	0.01451	0.00926	-0.00093778		28	0.233372	0.106886	0.045685	0.0198967	0.00471141	0.00699845		28	0.153161	0.0589363	0.0173794	0.00705825	-0.00480861	-0.00928846		28	-0.0010313	-2.382e-05	-0.00487782	-0.004292	-0.00054409	-0.00576731
28.2	0.0571	0.04735	0.01929	-0.00539		28.2	0.1309	0.0571	0.01523	0.00558	0.00488	-0.00268		28.2	0.233027	0.113174	0.0473548	0.0278077	0.00608816	0.00669203		28.2	0.151949	0.0580372	0.0192936	0.00269588	-0.00879326	-0.0138394		28.2	-0.00325269	-0.00394694	-0.00539324	-0.00676093	-0.0039981	-0.0106435
28.4	0.06028	0.04765	0.01818	-0.00878		28.4	0.12406	0.06028	0.02576	0.01128	0.01113	0.00261		28.4	0.236585	0.114556	0.0476461	0.0219841	0.010829	0.0102386		28.4	0.146655	0.0562927	0.0181831	0.0037193	-0.0067343	-0.0129067		28.4	-0.00575604	-0.00897259	-0.00877783	-0.00631742	-0.00565602	-0.014113
28.6	0.06049	0.04877	0.02155	-0.00895		28.6	0.13186	0.06049	0.02415	0.00946	0.0067	0.0028		28.6	0.24004	0.113192	0.0487709	0.0264021	0.00656201	0.0102975		28.6	0.152908	0.0592053	0.0215453	0.00928745	-0.0110437	-0.00900695		28.6	-0.00706981	-0.0054429	-0.00895252	-0.0100436	-0.00354335	-0.017012
28.8	0.05821	0.05348	0.02135	-0.0058		28.8	0.13226	0.05821	0.02096	0.00967	0.00829	0.00394		28.8	0.242545	0.109034	0.0534789	0.0240338	0.0102253	0.00873683		28.8	0.152801	0.0566105	0.0213523	0.00255114	-0.00772867	-0.0107492		28.8	-0.0041588	-0.00318072	-0.00580302	-0.00812832	-0.0018122	-0.0145955
29	0.06014	0.04804	0.01988	-0.00864		29	0.13552	0.06014	0.02261	0.00885	0.01087	-0.00023522		29	0.237958	0.109982	0.0480421	0.0184713	0.00987837	0.00529204		29	0.150305	0.0606821	0.0198798	-0.00053559	-0.00731521	-0.0151178		29	-0.00459208	-0.00585233	-0.00864446	-0.00585814	-0.00382686	-0.0122961
29.2	0.06126	0.04867	0.01909	-0.01021		29.2	0.14054	0.06126	0.02563	0.01461	0.00881	0.00027172		29.2	0.240812	0.116175	0.048665	0.0281091	0.0124797	0.00917207		29.2	0.153712	0.0598057	0.0190855	0.00186143	-0.0142369	-0.0117223		29.2	-0.00994558	-0.00814756	-0.0102138	-0.00702159	-0.0102637	-0.0166357
29.4	0.06143	0.04895	0.01995	-0.0065		29.4	0.14062	0.06143	0.02068	0.01303	0.00925	0.00257		29.4	0.248957	0.116606	0.0489511	0.0267321	0.0124244	0.00769054		29.4	0.159956	0.066088	0.0199477	0.00870972	-0.00527757	-0.0105249		29.4	0.00135929	0.00289582	-0.00649847	-0.00035691	-0.00329813	-0.00301512
29.6	0.06522	0.04859	0.02256	-0.00863		29.6	0.13487	0.06522	0.026	0.01128	0.01107	-0.00123		29.6	0.239857	0.112946	0.0485871	0.0216867	0.00770614	0.00676652		29.6	0.156155	0.0602896	0.0225646	0.00190503	-0.00736507	-0.0132845		29.6	-0.00573837	-0.00294613	-0.00863065	-0.00640038	-0.00257762	-0.00769788
29.8	0.05612	0.05228	0.02049	-0.00485		29.8	0.13071	0.05612	0.01496	0.00145	0.00295	-0.00238		29.8	0.248187	0.119189	0.0522826	0.0239238	0.0088867	0.00843165		29.8	0.160747	0.0657557	0.0204852	0.00432845	-0.00569237	-0.0130332		29.8	-0.005524	-0.00864363	-0.0048452	-0.00730246	-0.00773077	-0.0113911
30	0.06102	0.04924	0.02331	-0.00957		30	0.13492	0.06102	0.01759	0.00596	0.0049	-0.00294		30	0.247792	0.1159	0.0492433	0.0198082	0.00802074	0.00365351		30	0.162252	0.0652623	0.0233125	0.00611164	-0.00056519	-0.0111582		30	-0.00379668	-0.0027215	-0.00957322	-0.00675964	-0.00959417	-0.0113792
30.2	0.05638	0.04758	0.01876	-0.00702		30.2	0.13621	0.05638	0.0178	0.00949	0.00348	0.00013756		30.2	0.248023	0.111716	0.0475785	0.0206203	0.00488251	0.00451866		30.2	0.163296	0.0629181	0.01876	0.00194568	-0.00974912	-0.0116717		30.2	-0.0067505	-0.00849075	-0.00702359	-0.00901531	-0.00921978	-0.0105048
30.4	0.06252	0.04974	0.01887	-0.00681		30.4	0.14201	0.06252	0.02491	0.01378	0.00872	0.00638		30.4	0.246711	0.116728	0.0497363	0.0213297	0.00711539	0.00301718		30.4	0.158437	0.0588985	0.0188704	0.00437653	-0.00486008	-0.0127364		30.4	-0.00464673	-0.00365534	-0.00680629	-0.00308032	-0.00527079	-0.0156486
30.6	0.06639	0.0469	0.02687	-0.0018		30.6	0.14265	0.06639	0.0253	0.01601	0.01647	0.0021		30.6	0.250004	0.11512	0.0468963	0.0204691	0.00259194	0.00241565		30.6	0.161118	0.0697067	0.0268703	0.0102204	0.00029186	-0.0151072		30.6	-0.00451941	-0.00897523	-0.00180033	-0.00587535	-0.00674084	-0.014267
30.8	0.06501	0.05235	0.02103	-0.00814		30.8	0.13803	0.06501	0.01963	0.01062	0.0071	0.00228		30.8	0.256485	0.126163	0.0523504	0.0262405	0.00497222	0.00740177		30.8	0.160306	0.0607743	0.0210326	0.00601702	-0.0101242	-0.0125887		30.8	-0.0055212	-0.00586925	-0.00813811	-0.0088401	-0.00506209	-0.0158895
31	0.06848	0.05521	0.02506	-0.00371		31	0.14545	0.06848	0.02495	0.01116	0.01037	0.00229		31	0.255084	0.117528	0.0552131	0.0268928	0.0125497	0.00818065		31	0.16383	0.0693359	0.0250616	0.00620233	-0.00341182	-0.00918606		31	-0.00502663	-0.00494883	-0.00371169	-0.00946342	-0.00699519	-0.0153783
31.2	0.06619	0.05013	0.02356	-0.00705		31.2	0.14416	0.06619	0.02098	0.01209	0.01094	-0.00032177		31.2	0.25858	0.118561	0.0501347	0.0244373	0.00607419	0.00738455		31.2	0.166388	0.0643004	0.023564	0.00447326	-0.00289863	-0.0114205		31.2	-0.00686938	-0.00471859	-0.00705479	-0.0086281	-0.00658041	-0.0126611
31.4	0.06472	0.05775	0.0228	0.00042802		31.4	0.1402	0.06472	0.02309	0.01118	0.00576	-0.00505		31.4	0.253308	0.119028	0.0577506	0.0272665	0.0103911	0.00680971		31.4	0.165535	0.0676158	0.0228032	0.00725077	-0.00710424	-0.0100984		31.4	-0.00098115	0.00066436	0.00042802	0.00137789	0.00011873	-0.00628435
31.6	0.05993	0.05871	0.01639	-0.0065		31.6	0.13657	0.05993	0.01484	0.00572	0.00049566	-0.00777		31.6	0.264605	0.120854	0.058708	0.0304325	0.0123637	0.011075		31.6	0.165838	0.0636516	0.0163852	0.00334937	-0.00571292	-0.0122684		31.6	-0.00440303	-0.00351106	-0.00650074	-0.00363217	-0.00424358	-0.0109825
31.8	0.06695	0.05549	0.01937	-0.01031		31.8	0.14607	0.06695	0.02384	0.01472	0.00964	0.00102		31.8	0.265604	0.128029	0.0554922	0.0257921	0.012374	0.00825819		31.8	0.166548	0.066472	0.0193677	0.00537674	-0.0080389	-0.010424		31.8	-0.0100014	-0.00321994	-0.0103135	-0.00947312	-0.0106892	-0.0157011
32	0.07014	0.05355	0.019	-0.00718		32	0.14411	0.07014	0.02098	0.0163	0.01036	0.00169		32	0.259396	0.117792	0.0535525	0.0247682	0.0084926	0.00780192		32	0.167976	0.0649729	0.0189987	0.0060689	-0.00475881	-0.0110427		32	-0.0047408	-0.00117796	-0.00718111	-0.00222892	-0.00423662	-0.0119875
32.2	0.06348	0.05193	0.02375	-0.00886		32.2	0.1449	0.06348	0.0222	0.00981	0.00572	-0.0031		32.2	0.262001	0.122124	0.0519274	0.0241828	0.0108555	0.00740638		32.2	0.171521	0.0675414	0.0237512	0.00634457	-0.00653245	-0.00408095		32.2	-0.00289882	-0.0057641	-0.00885999	-0.00548619	-0.00488011	-0.0112641
32.4	0.06883	0.05449	0.02266	-0.0041		32.4	0.14633	0.06883	0.02016	0.01087	0.01182	0.0019		32.4	0.261419	0.128999	0.0544854	0.0229939	0.0076425	0.00342398		32.4	0.172311	0.0618298	0.0226608	0.00579301	-0.0080061	-0.0126466		32.4	-0.0013594	0.00254612	-0.00409834	0.00063468	-0.00014143	-0.00824699
32.6	0.06702	0.05316	0.0226	-0.00499		32.6	0.14508	0.06702	0.02308	0.01132	0.00448	-0.0034		32.6	0.266844	0.125603	0.0531643	0.0249974	0.0108996	0.00741177		32.6	0.170793	0.0687782	0.0226038	0.00392954	-0.00101199	-0.0124405		32.6	-0.00160077	-0.00334332	-0.00498624	-0.00613479	-0.00438256	-0.0129373
32.8	0.07077	0.05922	0.02021	-0.00655		32.8	0.14723	0.07077	0.02279	0.0123	0.00853	0.00112		32.8	0.26697	0.129683	0.0592151	0.0287452	0.0101089	0.0117192		32.8	0.171693	0.0669853	0.0202057	0.00687899	-0.00483983	-0.0158775		32.8	-0.00542797	-0.00290497	-0.00655031	-0.00353387	-0.00432447	-0.0125704
33	0.06573	0.05524	0.02039	0.00018161		33	0.14919	0.06573	0.02558	0.00799	0.00803	-0.00047412		33	0.273416	0.127383	0.0552401	0.0317616	0.0150954	0.0098989		33	0.1751	0.0683422	0.0203887	0.0088892	-0.00612447	-0.0130019		33	-0.00544094	-0.00024351	0.00018161	-0.00522049	-0.00625546	-0.0114114
33.2	0.06926	0.05935	0.0196	-0.01202		33.2	0.14851	0.06926	0.02629	0.01577	0.01135	-0.00050014		33.2	0.272039	0.13214	0.059354	0.0303595	0.00999822	0.0113614		33.2	0.173803	0.0631079	0.0196027	0.00237893	-0.00276489	-0.00943887		33.2	-0.0105087	-0.014117	-0.012022	-0.0114404	-0.00681358	-0.0137816
33.4	0.06769	0.0583	0.02758	-0.01061		33.4	0.15124	0.06769	0.0271	0.01407	0.00603	0.00179		33.4	0.273833	0.129586	0.0582989	0.0293912	0.0108555	0.00877679		33.4	0.178821	0.0681701	0.0275839	0.00594849	-0.00858084	-0.00913271		33.4	-0.00631962	-0.00559539	-0.01061	-0.00503035	-0.00621262	-0.0161232
33.6	0.07231	0.06015	0.02155	-0.00311		33.6	0.15374	0.07231	0.02649	0.01216	0.01248	0.0029		33.6	0.272359	0.134575	0.0601534	0.0303341	0.0109996	0.00891559		33.6	0.180048	0.0706055	0.0215495	0.00777191	-0.00737315	-0.01286		33.6	-0.00376459	-0.00054831	-0.00310917	-0.00261791	-0.00216333	-0.00980618
33.8	0.06678	0.05297	0.02156	-0.00864		33.8	0.14839	0.06678	0.02123	0.01162	0.00603	-0.00333		33.8	0.275189	0.133825	0.0529697	0.0271549	0.00985878	0.00937835		33.8	0.174426	0.0682959	0.0215578	0.00595118	-0.0086674	-0.0124929		33.8	-0.00591395	-0.00360469	-0.00863654	-0.00632972	-0.00471769	-0.014746
34	0.07362	0.05955	0.02297	-0.01235		34	0.1534	0.07362	0.03007	0.00958	0.00784	0.00204		34	0.27179	0.126098	0.0595504	0.0281218	0.00807015	0.00365212		34	0.179699	0.0694819	0.0229672	0.00664442	-0.00364838	-0.0130217		34	-0.00976365	-0.00890978	-0.0123474	-0.0108135	-0.00478756	-0.0182674
34.2	0.07104	0.05652	0.0168	-0.00645		34.2	0.15354	0.07104	0.02708	0.01316	0.01087	0.00015228		34.2	0.279395	0.128319	0.0565248	0.0244867	0.00899086	0.00632214		34.2	0.182385	0.0726024	0.0168006	0.00434169	-0.0102652	-0.0116462		34.2	-0.00850528	-0.0055894	-0.00644557	-0.0108015	-0.00519064	-0.013991
34.4	0.07455	0.05753	0.02603	-0.00751		34.4	0.15383	0.07455	0.02728	0.01233	0.00844	0.00246		34.4	0.27415	0.129352	0.0575312	0.0265643	0.0117867	0.00392564		34.4	0.186155	0.0773437	0.0260278	0.00768932	-0.00329355	-0.00789233		34.4	-0.00500273	-0.00340969	-0.00751412	-0.00599453	-0.00335847	-0.0152489
34.6	0.07407	0.05285	0.02232	-0.00922		34.6	0.15263	0.07407	0.02536	0.00951	0.0062	0.00125		34.6	0.275597	0.129885	0.0528517	0.0289323	0.0084619	0.00422924		34.6	0.182311	0.0730401	0.0223182	0.00986967	-0.0100741	-0.0103792		34.6	-0.00304558	-0.00201996	-0.0092223	-0.00522602	-0.00970513	-0.0128416
34.8	0.0715	0.05529	0.02257	-0.0068		34.8	0.15013	0.0715	0.02419	0.01165	0.00742	-0.00050064		34.8	0.277445	0.134569	0.0552948	0.027905	0.011411	0.00524976		34.8	0.176291	0.0696974	0.0225685	0.00448299	-0.00746777	-0.0134357		34.8	-0.00563208	-0.0035518	-0.00679885	-0.00592525	-0.00618388	-0.00919151
35	0.07222	0.05696	0.0251	-0.00413		35	0.15396	0.07222	0.02553	0.01161	0.00774	-0.00366		35	0.282724	0.136823	0.0569575	0.0242254	0.0101567	0.0102601		35	0.184479	0.0750389	0.0250983	0.00802508	-0.00354096	-0.00982562		35	-0.00330606	-0.00114449	-0.00413057	-0.00427751	0.00017256	-0.0100573
35.2	0.07275	0.06189	0.02524	-0.00676		35.2	0.15061	0.07275	0.02821	0.01284	0.0039	-0.00154		35.2	0.280909	0.133906	0.0618858	0.0277671	0.0126936	0.0106407		35.2	0.184288	0.0741348	0.0252388	0.0045552	-0.005252	-0.00791262		35.2	-0.00052288	-0.00015663	-0.00675918	-0.00699568	-0.00317198	-0.0173189
35.4	0.07587	0.05871	0.02734	-0.00976		35.4	0.15824	0.07587	0.03123	0.01887	0.01237	0.00225		35.4	0.281637	0.138053	0.0587143	0.03083	0.0117352	0.00485892		35.4	0.190093	0.0721413	0.0273426	0.00619406	-0.00623894	-0.00976029		35.4	-0.00655525	-0.0135686	-0.00975786	-0.0052862	-0.00869729	-0.0189003
35.6	0.07292	0.0569	0.02502	-0.00603		35.6	0.15629	0.07292	0.0277	0.0113	0.00941	0.00266		35.6	0.285052	0.130799	0.0569013	0.0269033	0.0103447	0.00344152		35.6	0.192684	0.0731871	0.0250241	0.00637482	-0.0037551	-0.00934197		35.6	-0.00089011	9.718e-05	-0.00602523	-0.00373912	-0.00160839	-0.0103606
35.8	0.07143	0.06074	0.03467	-0.00427		35.8	0.15673	0.07143	0.02628	0.00947	0.00205	-0.00366		35.8	0.284699	0.137151	0.0607432	0.0292683	0.0103594	0.00267005		35.8	0.195521	0.0795208	0.0346713	0.01834	0.00124479	-0.0037814		35.8	0.00110701	-0.0036741	-0.00427473	-0.00549109	-0.00249836	-0.00928313
36	0.07621	0.05679	0.02132	0.00135		36	0.16747	0.07621	0.03083	0.01349	0.00765	0.00234		36	0.286725	0.129702	0.0567919	0.0272437	0.0134525	0.00423538		36	0.184722	0.0787864	0.0213182	0.00123695	-0.0110834	-0.0125751		36	0.00164638	-0.00368982	0.00135226	-0.00315118	-0.00232974	-0.00643851
36.2	0.07284	0.06618	0.02456	-0.00315		36.2	0.1611	0.07284	0.02805	0.01299	0.00528	0.00066652		36.2	0.289948	0.142351	0.0661771	0.0306198	0.0174735	0.00765397		36.2	0.194295	0.0744258	0.0245576	0.00848489	-0.00670604	-0.00837133		36.2	-0.00462545	-0.00559809	-0.00315322	-0.00108262	-0.0022499	-0.010093
36.4	0.07943	0.06137	0.02498	-0.00448		36.4	0.16464	0.07943	0.0311	0.01567	0.01027	0.00465		36.4	0.292049	0.139175	0.0613743	0.0280248	0.0114456	0.00817345		36.4	0.190739	0.0771257	0.0249823	0.00798597	-0.00710482	-0.0132499		36.4	-0.0014151	-0.00029295	-0.00447531	-0.00637174	-0.00319344	-0.0119075
36.6	0.07454	0.05362	0.02386	-0.00986		36.6	0.1687	0.07454	0.02921	0.01391	0.01259	-0.00030576		36.6	0.285965	0.134855	0.0536184	0.0255994	0.0125802	0.00306752		36.6	0.194154	0.0794832	0.0238614	0.00663744	-0.0043809	-0.00939425		36.6	-0.00722063	-0.00491276	-0.00986232	-0.00862882	-0.00296803	-0.0117358
36.8	0.07474	0.05882	0.02717	-0.01047		36.8	0.16585	0.07474	0.03425	0.01853	0.01279	-0.00129		36.8	0.297583	0.138927	0.0588217	0.0280543	0.00928028	0.00767593		36.8	0.19999	0.0815843	0.0271701	0.00929353	-0.00719275	-0.0109412		36.8	-0.00700698	-0.00480417	-0.0104711	-0.00654419	-0.00486207	-0.0131955
37	0.07726	0.06	0.02318	-0.00758		37	0.16826	0.07726	0.03181	0.01613	0.01055	-0.00034214		37	0.294454	0.141708	0.0600032	0.0323621	0.00872255	0.00587052		37	0.197589	0.0721501	0.0231787	0.00295657	-0.00403286	-0.00902605		37	-0.00289253	-0.00870613	-0.00757596	-0.0064839	-0.00531411	-0.0122061
37.2	0.08121	0.06752	0.02144	-0.00538		37.2	0.16529	0.08121	0.03418	0.01703	0.01126	0.00168		37.2	0.299171	0.154511	0.0675236	0.035238	0.0105085	0.0154734		37.2	0.193457	0.0776986	0.0214404	0.0124075	-0.00445358	-0.00948851		37.2	-0.00894604	-0.00610585	-0.00537688	-0.00486446	-0.00549523	-0.0119974
37.4	0.07144	0.06247	0.02674	-0.00748		37.4	0.16451	0.07144	0.02967	0.01175	0.00735	-0.00093251		37.4	0.297356	0.142394	0.0624653	0.0326418	0.00991037	0.00957089		37.4	0.192432	0.0767718	0.0267366	0.0107331	-0.00373776	-0.00874876		37.4	-0.00420372	-0.00493776	-0.0074822	-0.00639384	-0.0025648	-0.00992751
37.6	0.07679	0.06644	0.02612	-0.00421		37.6	0.16535	0.07679	0.02754	0.01086	0.00574	0.00105		37.6	0.295698	0.144986	0.0664377	0.0333105	0.0121142	0.00681766		37.6	0.197171	0.0776375	0.0261173	0.0049139	-0.00561935	-0.0130418		37.6	-0.00294651	-0.00064375	-0.00421123	-0.0014943	-0.00123523	-0.0124987
37.8	0.07651	0.06179	0.02736	-0.00531		37.8	0.16635	0.07651	0.02329	0.01601	0.00564	0.00023367		37.8	0.297495	0.138409	0.0617908	0.0340239	0.0104338	0.00806237		37.8	0.203551	0.0786242	0.027356	0.0121947	-0.00106273	-0.00775036		37.8	-0.00628714	-0.00552581	-0.00530567	-0.00487906	-0.00238912	-0.0144942
38	0.07943	0.06068	0.0243	-0.00611		38	0.16407	0.07943	0.03276	0.01853	0.00877	0.0038		38	0.295629	0.143891	0.060682	0.0278399	0.0102431	0.00860327		38	0.203654	0.0819655	0.0243016	0.00701672	-0.00688323	-0.0133627		38	-0.00645568	-0.00279755	-0.00611446	-0.00549843	-0.00419228	-0.0124583
38.2	0.07889	0.06411	0.02533	-0.0011		38.2	0.16412	0.07889	0.02911	0.01215	0.00953	-0.00216		38.2	0.306454	0.145567	0.0641145	0.0321465	0.00901108	0.010013		38.2	0.200455	0.0779248	0.0253262	0.00689918	-0.00547525	-0.00980139		38.2	-0.0018886	0.00139254	-0.00110084	-0.00112948	0.0016509	-0.0061261
38.4	0.07926	0.06486	0.02373	-0.00444		38.4	0.1708	0.07926	0.03063	0.01656	0.00977	0.00314		38.4	0.296975	0.141334	0.0648604	0.0265449	0.00944687	0.00270011		38.4	0.206426	0.0817999	0.0237318	0.0067188	-0.0041204	-0.00963077		38.4	-0.00345249	-0.00979701	-0.00444061	-0.00684682	-0.0033918	-0.0134917
38.6	0.07916	0.06575	0.02812	-0.01074		38.6	0.17354	0.07916	0.02284	0.01423	0.00442	-0.00042463		38.6	0.304033	0.148421	0.0657524	0.0326637	0.0151985	0.00822386		38.6	0.204219	0.0766535	0.0281239	0.00561318	-0.00617076	-0.0106555		38.6	-0.007695	-0.00474785	-0.0107353	-0.00266364	-0.009489	-0.0147207
38.8	0.07991	0.0695	0.02898	-0.00892		38.8	0.16994	0.07991	0.03164	0.01091	0.0043	0.00016727		38.8	0.310225	0.150009	0.0695017	0.0318991	0.0176873	0.0119595		38.8	0.206338	0.081784	0.0289834	0.010532	-0.00313576	-0.00686757		38.8	-0.0074165	-0.00598996	-0.00892371	-0.00623058	-0.00598416	-0.0139704
39	0.08252	0.0584	0.03012	-0.0106		39	0.17516	0.08252	0.03101	0.01218	0.00757	-0.00303		39	0.299491	0.142622	0.0583953	0.0264594	0.00888458	0.00447666		39	0.208221	0.0782798	0.0301201	0.00653817	-0.00492717	-0.0120952		39	-0.00936743	-0.0107675	-0.0105969	-0.00614166	-0.00540529	-0.0127555
39.2	0.08701	0.07156	0.03148	-0.00786		39.2	0.17694	0.08701	0.03349	0.01771	0.01028	-0.00291		39.2	0.313819	0.153299	0.0715633	0.0350753	0.016611	0.016445		39.2	0.209003	0.0837353	0.0314828	0.00730941	0.00117481	-0.0150381		39.2	-0.00032503	-0.0028893	-0.00786203	-0.00596719	-0.0062	-0.00816236
39.4	0.08133	0.06733	0.02499	-0.00479		39.4	0.17337	0.08133	0.03363	0.01455	0.01211	-0.00183		39.4	0.306416	0.154107	0.0673347	0.0320633	0.0128702	0.00544026		39.4	0.203646	0.0807552	0.0249881	0.00877591	-0.00385644	-0.0103132		39.4	-0.00889053	-0.00367881	-0.00479026	-0.00877065	-0.0035298	-0.0106348
39.6	0.07967	0.07016	0.02983	-0.00597		39.6	0.16995	0.07967	0.02822	0.01076	0.00277	0.00073261		39.6	0.310032	0.15031	0.0701594	0.032173	0.0109887	0.00894723		39.6	0.212459	0.0905288	0.0298338	0.00830208	0.00120219	-0.00847152		39.6	-0.00275167	-0.00159576	-0.00597155	-0.00359926	0.00074671	-0.0124741
39.8	0.08178	0.07001	0.02236	-0.00768		39.8	0.17519	0.08178	0.03428	0.02237	0.01181	0.00191		39.8	0.308388	0.1538	0.0700086	0.0311911	0.0103679	0.0132459		39.8	0.209718	0.0773	0.022357	0.00684133	-0.00513946	-0.0159674		39.8	-0.00206844	-0.00274851	-0.00767984	-0.00266135	-0.00230563	-0.0115278
40	0.07958	0.06999	0.03045	-0.00876		40	0.17564	0.07958	0.02907	0.01451	0.00617	-0.00121		40	0.309333	0.14778	0.0699889	0.0287795	0.0135849	0.0112988		40	0.215687	0.0884267	0.0304487	0.00967579	0.00066087	-0.00643256		40	-0.00728793	-0.00478578	-0.00875944	-0.00947182	-0.00673506	-0.0146387
40.2	0.08561	0.06407	0.02452	-0.0056		40.2	0.1836	0.08561	0.04003	0.01936	0.0163	0.00512		40.2	0.308937	0.153556	0.0640682	0.0307343	0.0107105	0.00686103		40.2	0.208473	0.0843857	0.0245161	0.0102799	-0.00063994	-0.0112809		40.2	0.00107211	-0.0031485	-0.00559907	-0.00610757	-0.00142413	-0.010763
40.4	0.08297	0.07294	0.02904	-0.00125		40.4	0.1848	0.08297	0.03405	0.01747	0.00846	0.00142		40.4	0.312933	0.158883	0.0729417	0.0337828	0.0170397	0.0101343		40.4	0.216182	0.0826461	0.0290389	0.00829378	0.00068729	-0.0106535		40.4	-0.00333775	-0.00287857	-0.00124914	-0.00038453	-0.00153381	-0.0107414
40.6	0.0863	0.06498	0.03073	-0.00269		40.6	0.18501	0.0863	0.03392	0.0186	0.01299	0.00345		40.6	0.315786	0.155576	0.0649794	0.0294424	0.00864204	0.0044743		40.6	0.218139	0.0855397	0.0307271	0.0109064	-0.00445851	-0.0109639		40.6	0.00097724	-0.00043989	-0.00269312	-0.00140529	0.00071921	-0.0080916
40.8	0.08739	0.06442	0.02814	-0.00325		40.8	0.18042	0.08739	0.03074	0.02017	0.01165	0.0011		40.8	0.313297	0.152571	0.0644213	0.0288297	0.0137012	0.00721812		40.8	0.216069	0.0857338	0.0281425	0.0120303	-0.00680593	-0.0111255		40.8	-0.00495767	-0.00340966	-0.00324868	-0.00698239	-0.00592883	-0.0108098
41	0.08486	0.06932	0.02893	-0.01168		41	0.18239	0.08486	0.03515	0.02376	0.01346	0.0044		41	0.315858	0.151052	0.0693158	0.0231982	0.0131325	0.00654435		41	0.218448	0.0886068	0.0289275	0.00882888	-0.0013768	-0.0082884		41	-0.00851868	-0.00624277	-0.0116782	-0.00929107	-0.00936685	-0.0154216
41.2	0.08543	0.07445	0.02653	-0.00256		41.2	0.1792	0.08543	0.03471	0.01607	0.01476	0.00335		41.2	0.319784	0.153263	0.0744489	0.0328443	0.0150524	0.0114835		41.2	0.220938	0.0874783	0.0265339	0.00665565	-0.00760857	-0.00877238		41.2	-0.00608089	-0.00441252	-0.00255956	-0.00655395	-0.00252809	-0.00946417
41.4	0.08367	0.07169	0.0256	-0.00553		41.4	0.17721	0.08367	0.03136	0.01584	0.01202	-0.00282		41.4	0.323308	0.160629	0.0716869	0.0386676	0.0159799	0.0149906		41.4	0.213345	0.0862828	0.0255952	0.00854232	-0.0140433	-0.0156379		41.4	-0.00644002	-0.00541582	-0.00553109	-0.00622143	-0.00184178	-0.0128085
41.6	0.08527	0.06473	0.02628	-0.00866		41.6	0.18346	0.08527	0.03028	0.01403	0.0032	0.00215		41.6	0.317722	0.151786	0.0647255	0.0292995	0.00940286	0.00690706		41.6	0.217204	0.0888123	0.0262789	0.0122801	-0.00643695	-0.0114048		41.6	-0.00296243	-0.00493156	-0.00865704	-0.00701849	-0.00353236	-0.0121358
41.8	0.08624	0.07427	0.02968	-0.0048		41.8	0.18121	0.08624	0.03074	0.01235	0.01081	-0.00245		41.8	0.325723	0.161826	0.0742663	0.0378646	0.0196873	0.0141419		41.8	0.222223	0.0897158	0.0296831	0.00982453	-0.00496376	-0.0108906		41.8	-0.00521704	-0.00330134	-0.00480433	-0.00344679	-0.00017744	-0.0111315
42	0.08751	0.06888	0.0254	-0.00447		42	0.18654	0.08751	0.02977	0.01532	0.0085	0.00040125		42	0.326179	0.160779	0.0688814	0.0317651	0.0104407	0.00912381		42	0.216468	0.0840784	0.0253968	0.00575407	-0.00698551	-0.0119295		42	-0.00287525	-0.00535826	-0.00446509	-0.00278227	-0.00057225	-0.0109282
42.2	0.08899	0.07289	0.03383	-0.00421		42.2	0.18837	0.08899	0.03438	0.01763	0.0119	0.00462		42.2	0.329648	0.163442	0.0728872	0.0412524	0.0186659	0.0110112		42.2	0.225737	0.0881635	0.0338335	0.00940799	-0.00881705	-0.00805442		42.2	-0.00325435	-0.00405975	-0.00420751	-0.00639647	-0.00163646	-0.0106694
42.4	0.08686	0.0748	0.03244	-0.00986		42.4	0.18998	0.08686	0.0364	0.0179	0.01113	0.00062647		42.4	0.325518	0.157595	0.0747972	0.0316282	0.0157082	0.00817399		42.4	0.227532	0.0916757	0.0324395	0.0181415	-0.0014267	-0.00914841		42.4	-0.00251006	-0.00589692	-0.00985858	-0.00168482	-0.00528055	-0.00654788
42.6	0.08675	0.071	0.02705	-0.00595		42.6	0.18844	0.08675	0.03423	0.01277	0.01097	-0.00311		42.6	0.331194	0.164217	0.0710008	0.0317068	0.0171956	0.0112123		42.6	0.226532	0.0893959	0.0270544	0.00646538	-0.00412869	-0.0144887		42.6	-0.00820591	-0.00768953	-0.00595419	-0.0059304	-0.00936852	-0.0157083
42.8	0.08624	0.07232	0.0348	-0.00892		42.8	0.18513	0.08624	0.02701	0.0183	0.00516	0.00107		42.8	0.326254	0.156735	0.0723202	0.031572	0.0145218	0.00676743		42.8	0.229059	0.0950846	0.0347951	0.0171643	0.00183665	-0.00780118		42.8	-0.0042257	-0.0106318	-0.00892419	-0.0098632	-0.00536851	-0.0186878
43	0.08686	0.07184	0.02747	-0.00931		43	0.18346	0.08686	0.03501	0.01387	0.00836	-0.00186		43	0.327799	0.160859	0.0718353	0.0330717	0.0150686	0.0113916		43	0.226809	0.0906965	0.0274702	0.00824629	0.00069756	-0.00816664		43	-0.00406443	-0.00032765	-0.00931345	-0.00355724	-0.00230975	-0.0124773
43.2	0.08939	0.0724	0.03517	-0.00615		43.2	0.19095	0.08939	0.0373	0.01697	0.01006	0.0014		43.2	0.326396	0.163219	0.0724032	0.0328218	0.0134764	0.00948138		43.2	0.224093	0.0925193	0.0351713	0.0140352	0.00167049	-0.0119792		43.2	-0.00628961	-0.00530192	-0.00615379	-0.00667699	-0.00501418	-0.0143519
43.4	0.09117	0.06949	0.02856	-0.00725		43.4	0.18612	0.09117	0.03195	0.01478	0.00744	-0.00181		43.4	0.32483	0.161992	0.069494	0.0301006	0.00962034	0.00670181		43.4	0.234853	0.0957412	0.0285644	0.0143819	-0.00046603	-0.00557958		43.4	-0.00514373	-0.00460935	-0.00724535	-0.00601705	4.733e-05	-0.0157996
43.6	0.09434	0.07533	0.02616	-0.00437		43.6	0.19455	0.09434	0.04012	0.01715	0.01061	0.00462		43.6	0.331082	0.162034	0.0753306	0.0340067	0.0144665	0.00767865		43.6	0.232807	0.0923348	0.0261599	0.00562211	-0.00650249	-0.0139339		43.6	0.00014844	-0.00408802	-0.00437095	-0.00753722	-0.00352737	-0.0110615
43.8	0.09302	0.06528	0.02839	-0.00544		43.8	0.19239	0.09302	0.03605	0.01791	0.01211	0.00019789		43.8	0.328395	0.160774	0.065278	0.0266518	0.0100523	0.00134191		43.8	0.231909	0.09303	0.0283864	0.0122085	-0.00125548	-0.00767107		43.8	-0.00291331	-0.00144338	-0.00544164	-0.0006125	-0.00304997	-0.00940805
44	0.0948	0.07179	0.03106	-0.00468		44	0.19402	0.0948	0.04015	0.02	0.01287	0.00301		44	0.336554	0.164129	0.0717866	0.0345361	0.0105723	0.00542296		44	0.234608	0.0932391	0.0310625	0.0130992	-0.00383729	-0.0101354		44	-0.00457076	-0.00391043	-0.0046829	-0.0009553	-0.00340582	-0.0126061
44.2	0.08864	0.06997	0.03569	-0.00785		44.2	0.19294	0.08864	0.03127	0.01719	0.0076	-0.00596		44.2	0.334703	0.164983	0.0699663	0.0320083	0.0114828	0.00829391		44.2	0.235878	0.0940681	0.0356938	0.0120699	0.00233567	-0.00571987		44.2	-0.00862033	-0.00659473	-0.00785177	-0.00665124	-0.00417264	-0.0144226
44.4	0.09356	0.07625	0.03418	-0.00694		44.4	0.19617	0.09356	0.0386	0.01557	0.0144	0.00075226		44.4	0.336985	0.167996	0.0762538	0.0314499	0.011161	0.00888249		44.4	0.234814	0.0917792	0.0341811	0.0093523	-0.00572252	-0.0133875		44.4	-0.00650957	-0.00289715	-0.00694213	-0.00478599	-0.00498468	-0.0108977
44.6	0.09137	0.07924	0.03443	-0.00659		44.6	0.18358	0.09137	0.03121	0.01239	0.00551	-0.0036		44.6	0.33108	0.167996	0.0792413	0.0355815	0.0134354	0.0119615		44.6	0.238517	0.101005	0.0344343	0.0100577	0.00137358	-0.00483142		44.6	-0.00069081	-0.00132056	-0.00659478	-0.00354375	-0.00380549	-0.0105493
44.8	0.09472	0.07426	0.02676	-0.00814		44.8	0.19668	0.09472	0.03638	0.01868	0.01333	0.00238		44.8	0.337233	0.168371	0.0742645	0.0317321	0.0154219	0.00914065		44.8	0.232826	0.0902429	0.0267572	0.00652112	-0.00334739	-0.0112164		44.8	-0.00538454	-0.00406275	-0.00814395	-0.0058265	-0.00115749	-0.0121119
45	0.09692	0.07392	0.03254	-0.00881		45	0.19832	0.09692	0.03848	0.01991	0.01127	0.0029		45	0.338853	0.164281	0.0739233	0.0354886	0.0130731	0.0101784		45	0.235613	0.0921091	0.0325423	0.00929116	-0.00835442	-0.0115599		45	0.0021405	0.00413614	-0.0088083	-0.00639933	-0.00339389	-0.0127603
45.2	0.09262	0.07202	0.03379	-0.0098		45.2	0.19407	0.09262	0.03855	0.01969	0.00617	-0.0023		45.2	0.339896	0.171251	0.0720179	0.0337413	0.0150682	0.0101447		45.2	0.238622	0.100483	0.0337916	0.0131888	-0.00581925	-0.00904083		45.2	-0.00276532	-0.00326691	-0.0098003	-0.0110728	-0.0100828	-0.0159787
45.4	0.09466	0.07101	0.03617	-0.00722		45.4	0.19964	0.09466	0.03505	0.0232	0.00947	0.00129		45.4	0.3413	0.17259	0.0710127	0.0377739	0.0163961	0.0118337		45.4	0.243467	0.10146	0.0361734	0.0158982	-0.00289036	-0.0098044		45.4	-0.00149665	-0.00149631	-0.00721881	-0.00788577	-0.00230667	-0.011358
45.6	0.09778	0.07145	0.03127	-0.00526		45.6	0.2014	0.09778	0.03923	0.02241	0.01132	0.00109		45.6	0.339788	0.170197	0.0714483	0.0353502	0.0126245	0.00503649		45.6	0.239588	0.0975204	0.0312742	0.0096708	-0.00180765	-0.00656921		45.6	-0.00284159	-0.00110611	-0.00526078	-0.00504331	-0.00371125	-0.0114572
45.8	0.09573	0.07563	0.03595	-0.00308		45.8	0.19645	0.09573	0.04019	0.01762	0.01617	0.00375		45.8	0.339528	0.167095	0.0756325	0.033718	0.0128778	0.0162528		45.8	0.245477	0.101894	0.0359487	0.0127438	0.00090926	-0.00672093		45.8	0.00277661	0.00132022	-0.00308368	-0.00305535	-2.037e-05	-0.00725946
46	0.09431	0.07479	0.03191	-0.00216		46	0.1991	0.09431	0.03923	0.02298	0.01145	0.00189		46	0.337284	0.165386	0.0747914	0.0322859	0.0134683	0.00691215		46	0.240814	0.0973398	0.0319126	0.0145945	-0.00834905	-0.0118568		46	-0.00150032	-0.0003205	-0.00216088	-0.00937416	-0.00172907	-0.0130268
46.2	0.09754	0.07036	0.0307	-0.00668		46.2	0.19822	0.09754	0.03469	0.01595	0.01088	-0.00114		46.2	0.335528	0.169328	0.0703649	0.0304401	0.0118606	0.0068714		46.2	0.248465	0.0989805	0.0307004	0.0154664	-0.00346341	-0.0147116		46.2	-0.00202573	-0.0031246	-0.00668429	-0.00297988	-0.0046906	-0.0104438
46.4	0.09564	0.07343	0.02537	-0.00786		46.4	0.20058	0.09564	0.04132	0.02009	0.01023	0.00244		46.4	0.343456	0.169902	0.0734325	0.0333213	0.0131893	0.00641021		46.4	0.243439	0.09781	0.0253687	0.00956612	-0.00216331	-0.0146172		46.4	-0.00436749	-0.00178481	-0.0078594	-0.00263408	-0.0093551	-0.0166858
46.6	0.09798	0.0752	0.02991	-0.01034		46.6	0.20212	0.09798	0.04088	0.02012	0.00668	0.00256		46.6	0.346824	0.175006	0.0751974	0.0326019	0.016486	0.0112623		46.6	0.249935	0.0962891	0.0299095	0.0125827	-0.00222654	-0.0113202		46.6	-0.00751937	-0.00815491	-0.0103369	-0.012127	-0.00999699	-0.0172945
46.8	0.0984	0.07745	0.02984	-0.00717		46.8	0.20154	0.0984	0.04046	0.01741	0.0118	0.00189		46.8	0.348504	0.177323	0.0774492	0.0369655	0.0156727	0.0129473		46.8	0.242384	0.100796	0.0298389	0.011036	-0.0096712	-0.0141609		46.8	-0.00104397	-0.00725863	-0.00716548	-0.00144653	-0.0034706	-0.0102729
47	0.09584	0.07521	0.03141	-0.00616		47	0.2008	0.09584	0.03483	0.01496	0.01159	0.0004484		47	0.350249	0.179225	0.0752147	0.0379675	0.011955	0.0119342		47	0.245751	0.0953123	0.0314098	0.0109134	-0.0049243	-0.007977		47	-0.00993874	-0.00353084	-0.00615675	-0.00745407	-0.00598793	-0.0150106
47.2	0.09502	0.07949	0.0301	-0.00644		47.2	0.20303	0.09502	0.03497	0.01648	0.01042	-0.00402		47.2	0.347185	0.175371	0.0794874	0.038125	0.0177851	0.0175088		47.2	0.247889	0.0964643	0.0300952	0.0121651	-0.00698344	-0.0146263		47.2	-0.00612211	-0.00276446	-0.00643833	-0.00856787	-0.00205384	-0.0114704
47.4	0.09826	0.07475	0.03575	-0.00961		47.4	0.20423	0.09826	0.03852	0.01687	0.01004	4.13e-05		47.4	0.34843	0.171402	0.0747518	0.0360439	0.0119336	0.0100438		47.4	0.250533	0.104507	0.0357451	0.0132686	-0.00150267	-0.00741093		47.4	-0.00873581	-0.004652	-0.00960632	-0.0099949	-0.00501165	-0.0139666
47.6	0.09951	0.08206	0.03514	-0.00777		47.6	0.2061	0.09951	0.03934	0.01979	0.01154	0.00062489		47.6	0.350097	0.180939	0.0820634	0.0382378	0.0166979	0.012785		47.6	0.246926	0.102814	0.0351371	0.0104788	0.00170042	-0.0112134		47.6	-0.00638079	-0.00431142	-0.00777209	-0.00594695	-0.00479577	-0.0127567
47.8	0.10219	0.07883	0.03986	-0.00318		47.8	0.20567	0.10219	0.04102	0.02156	0.01046	0.00535		47.8	0.347513	0.174784	0.0788321	0.0371725	0.0100452	0.0075917		47.8	0.250842	0.100304	0.0398587	0.0152502	-0.00235111	-0.00638721		47.8	-0.00361239	-0.00309133	-0.00317635	-0.00579764	-0.00032546	-0.0115773
48	0.10549	0.07654	0.03231	-0.00907		48	0.21213	0.10549	0.04023	0.02192	0.01201	0.00188		48	0.351848	0.171311	0.0765376	0.034001	0.00954334	0.00824035		48	0.251612	0.0971517	0.0323143	0.0065144	-0.0039031	-0.0105607		48	-0.00246836	-0.00485858	-0.00907333	-0.0046992	-0.00629273	-0.0118999
48.2	0.10342	0.07792	0.03817	-0.01107		48.2	0.20766	0.10342	0.04062	0.02063	0.00852	0.00227		48.2	0.350967	0.177444	0.0779229	0.0379631	0.0149612	0.0121376		48.2	0.254765	0.104456	0.0381688	0.0131045	0.00036352	-0.00683536		48.2	-0.00515408	-0.00755911	-0.0110708	-0.00757015	-0.00844312	-0.0154501
48.4	0.10056	0.07708	0.03748	-0.00751		48.4	0.20987	0.10056	0.03996	0.02003	0.00705	0.00154		48.4	0.349802	0.176232	0.0770847	0.0415905	0.013434	0.0133674		48.4	0.25702	0.105309	0.0374819	0.0144774	-0.00287759	-0.00800406		48.4	-0.00451894	-0.00353275	-0.00751317	-0.00682388	-0.00486061	-0.0138495
48.6	0.10867	0.08341	0.03283	-0.00953		48.6	0.21272	0.10867	0.04297	0.02475	0.01613	0.00663		48.6	0.354398	0.174438	0.0834142	0.0364661	0.0138547	0.011021		48.6	0.25809	0.104992	0.0328314	0.0132447	0.00060747	-0.00600696		48.6	-0.00862891	-0.0031345	-0.00952804	-0.0122053	-0.00515976	-0.0149141
48.8	0.10251	0.07568	0.03445	-0.00202		48.8	0.21283	0.10251	0.03747	0.01771	0.00993	-0.0001033		48.8	0.35303	0.18115	0.0756752	0.0360717	0.0133988	0.0121581		48.8	0.256508	0.108309	0.0344525	0.0107988	-0.00385483	-0.00964171		48.8	-0.00419051	-0.00339725	-0.00201991	9.565e-05	-0.0040797	-0.0126407
49	0.10241	0.08057	0.03089	-0.00247		49	0.20812	0.10241	0.03824	0.01717	0.00988	0.00165		49	0.354573	0.177673	0.0805718	0.0351509	0.00943176	0.0141539		49	0.253885	0.104502	0.0308884	0.0153952	-0.00021256	-0.0103977		49	-0.00043417	-0.00386324	-0.00247476	-0.00809005	-0.00501673	-0.0131094
49.2	0.1016	0.08013	0.03435	-0.00395		49.2	0.2091	0.1016	0.03958	0.01647	0.00756	-0.00185		49.2	0.350026	0.179514	0.0801348	0.0326662	0.0122283	0.00536049		49.2	0.263433	0.106964	0.0343499	0.0149771	0.00400618	-0.0104348		49.2	-0.00204908	-0.00257524	-0.00394884	-0.00547509	-0.00474559	-0.00939534
49.4	0.1024	0.08284	0.0321	-0.00827		49.4	0.20556	0.1024	0.03746	0.01394	0.0078	-0.00228		49.4	0.358233	0.18185	0.0828396	0.0378814	0.0129649	0.0111688		49.4	0.25924	0.10205	0.0320998	0.0112945	-0.00304557	-0.00911522		49.4	-0.0090661	-0.00142243	-0.00826879	-0.00887069	-0.00415309	-0.0127234
49.6	0.10596	0.08103	0.0417	-0.00356		49.6	0.21205	0.10596	0.04319	0.02303	0.01544	0.00091647		49.6	0.355216	0.183929	0.0810308	0.0351008	0.00816001	0.0064246		49.6	0.264043	0.108059	0.0417034	0.0157425	0.0034442	-0.00596163		49.6	0.00415154	0.00079737	-0.00356435	0.00279648	-0.00412506	-0.00909055
49.8	0.1031	0.07851	0.04318	-0.00288		49.8	0.21543	0.1031	0.04317	0.01981	0.01404	0.00201		49.8	0.357846	0.177577	0.0785147	0.0355342	0.0112086	0.00755042		49.8	0.267112	0.110892	0.0431797	0.0189758	0.00211539	-0.00396465		49.8	-0.0032397	-0.00238646	-0.00287965	-0.00651872	-0.0016562	-0.00763649
50	0.103	0.08257	0.03746	-0.00854		50	0.21583	0.103	0.04082	0.01752	0.00956	0.00468		50	0.357918	0.186722	0.0825704	0.0355491	0.0143522	0.00689696		50	0.263134	0.110019	0.0374589	0.017449	-0.00107872	-0.00663255		50	-0.00192795	-0.00271729	-0.0085447	-0.0102394	-0.00818393	-0.0146697
50.2	0.10391	0.07889	0.03554	-0.00122		50.2	0.21544	0.10391	0.03993	0.02096	0.01274	0.0024		50.2	0.366782	0.183801	0.0788884	0.0350243	0.0134975	0.00981222		50.2	0.265786	0.105425	0.0355448	0.0126113	-0.00272394	-0.007655		50.2	-0.00291614	-0.00410988	-0.00121795	-0.00341006	-0.00446997	-0.00824092
50.4	0.10165	0.08078	0.03883	-0.00193		50.4	0.21235	0.10165	0.03892	0.01834	0.00964	-0.00199		50.4	0.361896	0.183992	0.0807756	0.0377999	0.0148282	0.0102273		50.4	0.262527	0.104314	0.038827	0.0131699	0.00059252	-0.0124601		50.4	0.00137358	-6.9e-05	-0.00193101	-0.00520316	0.00102377	-0.00802269
50.6	0.09856	0.07872	0.03732	-0.00287		50.6	0.21636	0.09856	0.03701	0.01461	0.00848	-0.00442		50.6	0.36218	0.18497	0.0787204	0.0357671	0.0118738	0.0095843		50.6	0.265766	0.10615	0.0373231	0.0142517	0.00012366	-0.00761198		50.6	0.00103745	0.00039808	-0.00286852	-0.00653854	-0.00435601	-0.00732997
50.8	0.11037	0.08463	0.04037	-0.00483		50.8	0.21423	0.11037	0.04256	0.02266	0.01287	-0.00276		50.8	0.364091	0.184396	0.0846277	0.0337688	0.0180339	0.0123793		50.8	0.269906	0.107859	0.0403662	0.0140929	-0.00058176	-0.0085953		50.8	-0.00243751	-0.00350427	-0.00482539	-0.00279039	-0.00130252	-0.0124807
51	0.10175	0.08373	0.03733	-0.00635		51	0.21436	0.10175	0.03735	0.01278	0.00522	0.00085505		51	0.36473	0.190701	0.0837293	0.0399828	0.0146919	0.0100817		51	0.267941	0.106301	0.0373339	0.0102461	-0.00137595	-0.00862415		51	-0.0071423	-0.00475245	-0.00634779	-0.00919716	-0.00977312	-0.0101271
51.2	0.1099	0.08424	0.03735	-0.00803		51.2	0.22238	0.1099	0.04208	0.02342	0.01425	0.00628		51.2	0.362872	0.18438	0.0842421	0.0384078	0.0142159	0.008307		51.2	0.26756	0.108708	0.0373514	0.0145171	0.00125716	-0.00853978		51.2	-0.00458615	-0.00110691	-0.00802724	-0.00773694	-0.00583401	-0.013336
51.4	0.10598	0.08089	0.03769	-0.00928		51.4	0.22014	0.10598	0.04145	0.01989	0.01434	0.00076012		51.4	0.365525	0.187919	0.0808897	0.0378227	0.0196524	0.011508		51.4	0.273722	0.108744	0.0376912	0.0132049	0.00505572	-0.0115882		51.4	-0.00539949	-0.00449016	-0.00927542	-0.00663588	-0.00324203	-0.0104927
51.6	0.1064	0.07755	0.04077	-0.00572		51.6	0.21877	0.1064	0.04452	0.01669	0.0096	0.00124		51.6	0.364354	0.191811	0.0775471	0.0339762	0.0132732	0.0094746		51.6	0.268135	0.104902	0.0407688	0.0110895	-0.00552882	-0.00891158		51.6	-0.00224921	-0.00544163	-0.00571741	-0.00479998	-0.00502482	-0.0122097
51.8	0.107	0.08441	0.03359	-0.00953		51.8	0.22532	0.107	0.04104	0.01837	0.01078	0.00226		51.8	0.367611	0.187296	0.0844073	0.0367962	0.0171547	0.0103678		51.8	0.266897	0.105857	0.033588	0.0137784	-0.00345869	-0.0102286		51.8	-0.00609223	-0.0045437	-0.00952748	-0.00529093	-0.00328118	-0.0118229
52	0.10739	0.07987	0.03679	-0.00924		52	0.21725	0.10739	0.04237	0.02125	0.01266	0.00125		52	0.367822	0.186205	0.0798674	0.0376489	0.0133339	0.00768393		52	0.274988	0.106073	0.036793	0.00831952	-0.00393421	-0.0100343		52	-0.00513456	-0.00492645	-0.00923993	-0.00829911	-0.00375926	-0.0119982
52.2	0.11447	0.08191	0.03952	-0.00537		52.2	0.22743	0.11447	0.04249	0.02291	0.01085	0.00403		52.2	0.369317	0.189231	0.0819065	0.033029	0.0163502	0.0110185		52.2	0.276263	0.107985	0.0395171	0.0175985	0.00140438	-0.00794342		52.2	-0.00403307	-0.00520221	-0.00537497	-0.00495397	-0.00454573	-0.0113291
52.4	0.10914	0.08382	0.03512	-0.01067		52.4	0.22939	0.10914	0.0449	0.02436	0.01455	0.00442		52.4	0.371451	0.192505	0.0838221	0.0418494	0.016299	0.00743881		52.4	0.274358	0.108901	0.0351171	0.0139057	-0.00198928	-0.0100958		52.4	-0.00421775	-0.00765585	-0.0106657	-0.0051069	-0.00491773	-0.0165351
52.6	0.10924	0.08723	0.03437	-0.00955		52.6	0.22699	0.10924	0.0437	0.02324	0.01108	0.00331		52.6	0.377696	0.192082	0.0872252	0.0390765	0.0139537	0.0105685		52.6	0.275853	0.110524	0.0343745	0.0124155	-0.00186834	-0.0102587		52.6	-0.00277665	-0.0047167	-0.00955341	-0.00365536	-0.00667748	-0.0130365
52.8	0.11791	0.08824	0.03356	-0.00217		52.8	0.23022	0.11791	0.0478	0.02753	0.01839	0.00804		52.8	0.373104	0.190216	0.0882378	0.0407066	0.0157809	0.0114945		52.8	0.274286	0.10983	0.0335591	0.0115711	-0.00595965	-0.0117123		52.8	-0.00257375	-0.00286543	-0.00217439	-0.00358088	-0.00036549	-0.00750927
53	0.1086	0.08461	0.03581	-0.0089		53	0.22534	0.1086	0.04493	0.02192	0.01184	0.00088676		53	0.370189	0.195505	0.0846149	0.0429588	0.0181994	0.0119505		53	0.27701	0.108306	0.0358122	0.0126454	-0.00093847	-0.00852779		53	-0.00678267	-0.00592362	-0.00890392	-0.0100719	-0.00486021	-0.0140592
53.2	0.11156	0.0795	0.03947	-0.0066		53.2	0.22782	0.11156	0.04597	0.02075	0.01185	0.0013		53.2	0.369129	0.192922	0.0795044	0.032353	0.0103079	0.00672153		53.2	0.27368	0.110283	0.039469	0.0113357	-0.00244208	-0.0142233		53.2	-0.00415912	-0.00380266	-0.00660175	-0.00247596	-0.00823994	-0.0135971
53.4	0.11186	0.08247	0.03897	-0.01034		53.4	0.23142	0.11186	0.04981	0.02364	0.01272	0.00197		53.4	0.368561	0.18804	0.0824738	0.0394645	0.0114353	0.00919909		53.4	0.278358	0.112114	0.0389667	0.0161754	-0.00110806	-0.00688599		53.4	-0.00634533	-0.00631668	-0.0103368	-0.00665265	-0.00571604	-0.0113918
53.6	0.1134	0.08571	0.04148	-0.00656		53.6	0.23056	0.1134	0.04959	0.02285	0.0122	0.00272		53.6	0.374311	0.194328	0.0857097	0.0409607	0.0160393	0.00802803		53.6	0.280363	0.116151	0.0414846	0.0121153	-0.00307361	-0.00690121		53.6	-0.00601959	-0.00222387	-0.0065585	-0.00380038	-0.00123782	-0.0127096
53.8	0.11132	0.08724	0.03998	0.0001145		53.8	0.22475	0.11132	0.04349	0.02207	0.00735	-0.00352		53.8	0.380807	0.197254	0.0872386	0.041935	0.0183132	0.0153156		53.8	0.28429	0.118239	0.0399761	0.0152755	0.00092747	-0.00570734		53.8	-0.00152702	0.00188234	0.0001145	-0.00315596	0.00257802	-0.00695582
54	0.11206	0.08668	0.03398	-0.00773		54	0.22866	0.11206	0.04699	0.02956	0.01462	0.00301		54	0.37663	0.1944	0.0866782	0.0396268	0.0150995	0.0103172		54	0.280133	0.111346	0.033979	0.0102462	-0.00486446	-0.012331		54	-0.00516581	-0.00281941	-0.0077283	-0.00892128	-0.00412999	-0.0115999
54.2	0.11565	0.08069	0.04055	-0.00311		54.2	0.23141	0.11565	0.04731	0.02661	0.01658	0.00481		54.2	0.37542	0.194334	0.0806907	0.0353362	0.015925	0.00685039		54.2	0.282976	0.116794	0.0405452	0.0154353	-0.0033117	-0.00982662		54.2	-0.0102862	-0.00183518	-0.0031129	-0.0045834	-0.00613527	-0.015208
54.4	0.11396	0.09189	0.0347	-0.00451		54.4	0.2271	0.11396	0.04618	0.01884	0.01256	0.00055233		54.4	0.376163	0.19622	0.0918921	0.0410506	0.0216081	0.0120392		54.4	0.278016	0.109049	0.0347048	0.00876874	-0.00265443	-0.0113871		54.4	-0.00761236	-0.00277402	-0.00450835	-0.00609468	-0.0065664	-0.0116645
54.6	0.11281	0.08353	0.03926	-0.01181		54.6	0.23448	0.11281	0.049	0.02226	0.00874	0.00523		54.6	0.373586	0.194555	0.0835252	0.034814	0.0149577	0.00841511		54.6	0.280223	0.113376	0.0392608	0.0144532	-0.00089613	-0.013362		54.6	-0.00578585	-0.0026835	-0.0118139	-0.00820185	-0.00308722	-0.0165318
54.8	0.11537	0.08585	0.03939	-0.01064		54.8	0.23015	0.11537	0.0464	0.02125	0.01084	-0.00192		54.8	0.378055	0.200326	0.0858524	0.0376372	0.0165225	0.008956		54.8	0.282254	0.11094	0.0393852	0.0124555	-0.00547185	-0.0156854		54.8	-0.00577238	-0.00487155	-0.0106401	-0.00577086	-0.00856027	-0.0190674
55	0.1135	0.08932	0.04293	-0.00667		55	0.23527	0.1135	0.04803	0.02152	0.01266	0.00186		55	0.38151	0.196861	0.0893224	0.0405085	0.0125689	0.0115604		55	0.293399	0.123016	0.0429336	0.0170492	0.00274353	-0.00619841		55	-0.00468347	0.00365766	-0.00667359	-0.00178307	-0.00276138	-0.008065
55.2	0.11376	0.0844	0.03714	-0.00556		55.2	0.23017	0.11376	0.04948	0.02221	0.01131	0.00167		55.2	0.38354	0.20244	0.0843982	0.0392161	0.0151756	0.00916837		55.2	0.286433	0.116633	0.0371448	0.0146844	-0.00335612	-0.010742		55.2	-0.00390808	-0.00372984	-0.00555595	-0.00740449	-0.00816262	-0.0123197
55.4	0.12126	0.08221	0.03595	-0.00964		55.4	0.23614	0.12126	0.04775	0.0246	0.01704	0.0053		55.4	0.37889	0.194459	0.0822137	0.0351075	0.0136028	0.00644222		55.4	0.284919	0.110925	0.0359499	0.0124153	-0.00726659	-0.0122824		55.4	0.0015808	-0.00304725	-0.00963648	-0.00444946	-0.00554621	-0.0109511
55.6	0.11744	0.08773	0.03684	-0.00292		55.6	0.23564	0.11744	0.04443	0.02399	0.01327	0.00122		55.6	0.379832	0.196847	0.0877308	0.0388307	0.0126078	0.00701226		55.6	0.290388	0.11397	0.0368376	0.00923613	-0.00770075	-0.0119709		55.6	0.00294543	0.0004762	-0.0029229	-0.00045641	0.00235775	-0.00904081
55.8	0.10948	0.08686	0.03483	-0.00558		55.8	0.22998	0.10948	0.04137	0.01835	0.00926	-0.00051559		55.8	0.375748	0.198976	0.0868635	0.0378983	0.0169451	0.0105177		55.8	0.290326	0.116815	0.0348339	0.0141999	-0.0049626	-0.0113692		55.8	-0.00585147	-0.00418911	-0.00558199	-0.00892231	-0.00310928	-0.0166451
56	0.12127	0.08848	0.04073	-0.00401		56	0.23962	0.12127	0.04956	0.02247	0.01557	0.00429		56	0.381949	0.199649	0.0884827	0.0387866	0.00939398	0.00894293		56	0.290187	0.116811	0.0407287	0.0130539	-0.00032625	-0.00981993		56	0.00176207	0.00056075	-0.00400596	-0.00602165	-0.00388655	-0.00704175
56.2	0.11781	0.08276	0.03994	-0.00758		56.2	0.23257	0.11781	0.04902	0.02306	0.01392	0.00187		56.2	0.386783	0.202886	0.0827581	0.0400807	0.0214274	0.0129756		56.2	0.29269	0.121724	0.039941	0.0173666	-0.00246952	-0.0110358		56.2	-0.00750218	-0.00651275	-0.00757645	-0.00600988	-0.00616227	-0.0165826
56.4	0.12108	0.08719	0.04203	-0.00095304		56.4	0.2373	0.12108	0.04779	0.02631	0.0127	0.00581		56.4	0.387272	0.204244	0.0871881	0.0401164	0.00847293	0.00605958		56.4	0.294613	0.116912	0.0420328	0.0184687	-0.00090259	-0.0101576		56.4	-0.0027267	-0.0036137	-0.00095304	-0.0024751	-0.00130545	-0.0111931
56.6	0.11494	0.09393	0.03719	-0.00871		56.6	0.23433	0.11494	0.04581	0.01967	0.01015	-0.00126		56.6	0.385636	0.205724	0.093925	0.042384	0.0174052	0.0135975		56.6	0.297163	0.119572	0.0371927	0.00868494	-0.00549806	-0.0109443		56.6	-0.00258615	-0.00387923	-0.00871212	-0.00402625	-0.00467886	-0.0110615
56.8	0.11745	0.08781	0.04325	-0.00667		56.8	0.239	0.11745	0.0484	0.0255	0.01568	0.00325		56.8	0.381704	0.209078	0.0878053	0.0394357	0.016766	0.00870863		56.8	0.293365	0.122066	0.0432481	0.0161226	-0.00455336	-0.00902906		56.8	-0.00560015	-0.00803494	-0.00666972	-0.00678207	-0.00546198	-0.0159753
57	0.11607	0.08609	0.0418	-0.00412		57	0.23654	0.11607	0.04728	0.02146	0.00901	0.00071732		57	0.383792	0.206693	0.0860925	0.0422122	0.0192695	0.00994007		57	0.298114	0.123659	0.0418047	0.0158949	-0.00010436	-0.0100812		57	-0.00315992	-0.00233383	-0.00411688	-0.00408481	-0.00216494	-0.00826887
57.2	0.11468	0.09659	0.03871	-0.00478		57.2	0.24359	0.11468	0.04407	0.02314	0.01096	0.0008707		57.2	0.389912	0.208776	0.0965925	0.0440495	0.0137086	0.0133592		57.2	0.291403	0.119605	0.0387081	0.0115829	-0.00109825	-0.0130032		57.2	0.0008788	0.00615256	-0.00477523	-0.00842586	-0.00234784	-0.0112133
57.4	0.12272	0.0938	0.04538	-0.00765		57.4	0.24425	0.12272	0.0553	0.02805	0.0156	0.00861		57.4	0.390123	0.20682	0.0937966	0.040868	0.0159083	0.0115637		57.4	0.301311	0.125795	0.0453755	0.0164389	-0.00063133	-0.00539105		57.4	-0.00159439	-0.005791	-0.00764916	-0.00469403	-0.00570087	-0.0103019
57.6	0.11841	0.08587	0.04728	-0.00215		57.6	0.24432	0.11841	0.04666	0.02497	0.00949	-0.00039434		57.6	0.38194	0.205931	0.0858698	0.0388902	0.0130334	0.0118581		57.6	0.300666	0.118318	0.0472754	0.0115313	-0.00115941	-0.0105129		57.6	-0.00241193	-0.00247658	-0.00215328	-0.00310376	-0.00063111	-0.00971327
57.8	0.12145	0.09223	0.03912	-0.00274		57.8	0.24361	0.12145	0.05057	0.03104	0.01077	0.00149		57.8	0.394079	0.20655	0.0922323	0.0421556	0.0140763	0.0128979		57.8	0.297922	0.122801	0.0391156	0.0121085	-0.00479586	-0.0114476		57.8	1.975e-05	-0.00265235	-0.002741	-0.00533772	-0.0069607	-0.0150247
58	0.11844	0.08982	0.03474	-0.00824		58	0.24126	0.11844	0.04845	0.02613	0.01014	0.0015		58	0.385369	0.204796	0.0898151	0.0384974	0.0154086	0.00711643		58	0.301324	0.124218	0.0347414	0.0130083	-0.00467514	-0.00939326		58	-0.0076979	-0.00224928	-0.00824115	-0.00942893	-0.00793415	-0.0139989
58.2	0.12657	0.08578	0.04279	-0.00817		58.2	0.24837	0.12657	0.05081	0.02666	0.01754	0.00527		58.2	0.392098	0.210098	0.0857784	0.0426027	0.0148937	0.0124782		58.2	0.302043	0.117691	0.0427928	0.0167277	0.0002845	-0.00948325		58.2	-0.00234331	-0.00381199	-0.0081742	-0.00829724	-0.00788872	-0.0127029
58.4	0.11988	0.08771	0.04349	-0.00456		58.4	0.23882	0.11988	0.04887	0.02241	0.00941	0.00010835		58.4	0.385866	0.205499	0.0877093	0.0379043	0.0122722	0.00816331		58.4	0.304117	0.128875	0.0434918	0.0214845	-0.00170764	-0.0107253		58.4	-0.0035613	-0.00233211	-0.00456064	-0.00621443	-0.00525139	-0.0121637
58.6	0.11807	0.08912	0.04178	-0.00178		58.6	0.24365	0.11807	0.04844	0.02094	0.01089	0.00128		58.6	0.390797	0.214034	0.0891244	0.0428772	0.0178264	0.0136846		58.6	0.298661	0.120925	0.0417822	0.0119262	-0.00120956	-0.00970435		58.6	-0.00063013	0.00469931	-0.00178236	-0.00014593	-0.00145411	-0.0114721
58.8	0.12502	0.0899	0.04277	-0.01151		58.8	0.24282	0.12502	0.04983	0.027	0.01511	0.00289		58.8	0.393194	0.214275	0.0899017	0.0447	0.0170093	0.0122289		58.8	0.303901	0.126225	0.0427715	0.0214195	-0.00191779	-0.0103363		58.8	-0.0100711	-0.00394704	-0.0115106	-0.00659183	-0.00494662	-0.0150246
59	0.11669	0.09077	0.04307	-0.00235		59	0.23933	0.11669	0.04981	0.02151	0.00975	0.00403		59	0.396391	0.211937	0.0907718	0.0364921	0.0155233	0.0104709		59	0.307796	0.127869	0.0430668	0.0173041	-0.00152915	-0.0139303		59	-0.00336278	-0.00299818	-0.0023492	-0.00382555	-0.00032091	-0.00989679
59.2	0.12137	0.09555	0.0465	-0.00706		59.2	0.24409	0.12137	0.0518	0.02598	0.01343	0.00587		59.2	0.396831	0.214083	0.0955455	0.0432104	0.0192425	0.00992424		59.2	0.313094	0.128695	0.0465038	0.0183394	0.00013634	-0.00571189		59.2	-0.00290462	-5.951e-05	-0.00705815	-0.00790812	-0.00519861	-0.0128505
59.4	0.12602	0.09913	0.04664	-0.00912		59.4	0.25034	0.12602	0.05294	0.02967	0.01303	-0.00019517		59.4	0.393268	0.210256	0.0991308	0.044891	0.0198867	0.010501		59.4	0.306843	0.126643	0.0466432	0.0164476	-0.00013613	-0.00627601		59.4	-0.00631396	-0.00681009	-0.00911905	-0.00856432	-0.00596695	-0.00967107
59.6	0.12568	0.09404	0.04097	-0.00681		59.6	0.25128	0.12568	0.05332	0.02484	0.0154	0.00529		59.6	0.392644	0.210736	0.0940394	0.0412974	0.0108197	0.0107498		59.6	0.300838	0.124193	0.0409745	0.013665	-0.00124475	-0.0103842		59.6	-0.00795127	-0.00324561	-0.00680831	-0.00621805	-0.00498472	-0.0117622
59.8	0.1261	0.09651	0.04527	-0.00545		59.8	0.25154	0.1261	0.05695	0.02548	0.01386	0.00285		59.8	0.394647	0.207444	0.0965078	0.0449369	0.0166993	0.00905136		59.8	0.305119	0.126974	0.045266	0.0148035	-0.0037519	-0.00940815		59.8	-0.00440373	-0.00405074	-0.0054514	-0.00134242	-0.00607975	-0.00890298
60	0.1254	0.09875	0.04005	-0.00542		60	0.2509	0.1254	0.05048	0.02489	0.01479	0.00577		60	0.395525	0.210166	0.0987482	0.0416761	0.0159279	0.0135386		60	0.303898	0.123265	0.0400502	0.0155543	-0.00665831	-0.0109158		60	-0.00094948	-0.0033294	-0.00541914	-0.00743237	-0.00330397	-0.0140446
60.2	0.121	0.09739	0.0435	-0.00657		60.2	0.24532	0.121	0.04847	0.02318	0.01285	-0.00217		60.2	0.396667	0.214524	0.0973872	0.0427966	0.0180788	0.0129216		60.2	0.313953	0.121818	0.0434975	0.0147916	-0.00272132	-0.00717521		60.2	-0.0025099	-0.00835083	-0.00656684	-0.0093583	-0.00857912	-0.016026
60.4	0.12508	0.09175	0.04242	-0.00046495		60.4	0.24671	0.12508	0.04878	0.02844	0.01302	0.00055183		60.4	0.390071	0.207973	0.0917503	0.0394779	0.0166824	0.00592561		60.4	0.312062	0.129564	0.042421	0.0190336	0.0022149	-0.00879653		60.4	-0.00311653	-0.00277815	-0.00046495	-0.00565376	-0.00444345	-0.0133461
60.6	0.12838	0.09266	0.04629	-0.01113		60.6	0.25249	0.12838	0.05313	0.0276	0.01637	-2.96e-06		60.6	0.397423	0.209653	0.0926618	0.0413758	0.0138967	0.00982417		60.6	0.315548	0.130318	0.04629	0.0189186	0.00141992	-0.00842866		60.6	-0.00492009	-0.00424785	-0.0111292	-0.00499214	-0.00672929	-0.0178509
60.8	0.12665	0.09568	0.04025	-0.00455		60.8	0.2532	0.12665	0.05326	0.0236	0.01149	0.00091466		60.8	0.401404	0.213926	0.0956808	0.0424271	0.0139927	0.0106533		60.8	0.306733	0.123197	0.0402549	0.0112659	-0.00736684	-0.0157234		60.8	-0.00704084	-0.00341336	-0.00454787	-0.00492986	-0.00661795	-0.00999888
61	0.12828	0.1018	0.04869	-0.00279		61	0.25361	0.12828	0.05036	0.02289	0.0144	0.00188		61	0.407262	0.219991	0.101804	0.0454805	0.0196504	0.0209985		61	0.314875	0.13226	0.0486851	0.0186831	-0.00038204	-0.00487395		61	0.00205175	0.00039152	-0.00279442	-0.00364122	-0.00315474	-0.0105929
61.2	0.12473	0.09376	0.04807	-0.00457		61.2	0.24941	0.12473	0.05094	0.02253	0.00959	0.00122		61.2	0.398409	0.221779	0.0937604	0.0391188	0.0139772	0.0127862		61.2	0.318694	0.133245	0.0480713	0.0217903	0.0018925	-0.00421059		61.2	-0.00397965	-0.00253206	-0.00457348	-0.0047797	-0.00653775	-0.0154937
61.4	0.12479	0.09492	0.04403	-0.00456		61.4	0.25441	0.12479	0.05274	0.02416	0.013	0.00263		61.4	0.403218	0.220321	0.0949239	0.0453327	0.0174998	0.0150964		61.4	0.308101	0.127719	0.0440319	0.0129806	-0.00121512	-0.010482		61.4	-0.00460344	-0.00325955	-0.00455807	-0.00492171	-0.00766179	-0.0141904
61.6	0.12846	0.10074	0.04254	-0.0098		61.6	0.25514	0.12846	0.05265	0.02427	0.01209	0.00391		61.6	0.399504	0.21852	0.10074	0.0457669	0.0149537	0.0120747		61.6	0.312975	0.132155	0.0425369	0.0182662	0.00045151	-0.0113612		61.6	-0.00773171	-0.00974859	-0.00979968	-0.007894	-0.00788598	-0.0181889
61.8	0.12952	0.0976	0.0434	-0.00311		61.8	0.25576	0.12952	0.05261	0.0257	0.01463	0.00206		61.8	0.402891	0.216355	0.0976005	0.0419152	0.0160981	0.0105827		61.8	0.319421	0.127304	0.043404	0.018485	-0.00460093	-0.0092119		61.8	0.00096211	-0.00218648	-0.00310748	-0.00629453	-0.00611295	-0.0144464
62	0.13142	0.09626	0.04352	-0.00504		62	0.25824	0.13142	0.05498	0.02558	0.01503	0.0063		62	0.403423	0.216935	0.0962579	0.0417702	0.0148168	0.00934834		62	0.314536	0.125472	0.0435197	0.0162734	0.00121344	-0.0141414		62	-0.00201536	-0.00229666	-0.00503817	-0.00645882	-0.00416781	-0.0116716
62.2	0.12812	0.09477	0.04379	-0.0042		62.2	0.25929	0.12812	0.05917	0.02866	0.01624	0.00347		62.2	0.400096	0.217654	0.0947712	0.04039	0.0140107	0.00945485		62.2	0.319584	0.131143	0.0437897	0.0165201	0.0027089	-0.00758286		62.2	-0.00126321	0.0016038	-0.00419817	-0.00318648	-0.00323726	-0.00703397
62.4	0.12359	0.09711	0.04784	-0.00162		62.4	0.25269	0.12359	0.05179	0.02044	0.0041	-0.0008656		62.4	0.403268	0.223784	0.0971145	0.0466649	0.0208769	0.0105885		62.4	0.321395	0.137431	0.0478389	0.0203908	0.00279226	-0.0056907		62.4	-3.334e-05	-0.00192419	-0.00161878	-0.00090231	-0.00485189	-0.00909865
62.6	0.12761	0.09868	0.04414	-0.00911		62.6	0.25611	0.12761	0.04782	0.02283	0.00863	0.00125		62.6	0.40244	0.224352	0.0986823	0.043267	0.0204457	0.0115712		62.6	0.31646	0.13121	0.0441419	0.0219881	-0.00484604	-0.0114319		62.6	-0.00511036	-0.00041696	-0.00911114	-0.00398731	-0.00719531	-0.0102151
62.8	0.13021	0.09484	0.04066	-0.00676		62.8	0.25539	0.13021	0.05417	0.02693	0.00971	0.00015394		62.8	0.402022	0.22537	0.0948405	0.0460511	0.0147477	0.00942847		62.8	0.323793	0.127914	0.0406557	0.0166853	0.00101838	-0.0110089		62.8	-0.00178009	-0.00222444	-0.00675841	-0.00643215	-0.00413817	-0.00897557
63	0.12938	0.0966	0.04602	-0.0058		63	0.26016	0.12938	0.05482	0.02695	0.01291	0.0023		63	0.400683	0.219119	0.0965992	0.0429711	0.0141906	0.00751543		63	0.320566	0.128339	0.0460161	0.0148044	-0.00092486	-0.0125008		63	-0.00306756	0.00010752	-0.00579582	-0.00421584	-0.00889039	-0.0125291
63.2	0.12559	0.09635	0.04229	-0.00352		63.2	0.26098	0.12559	0.05352	0.02489	0.00701	-0.00276		63.2	0.405738	0.221126	0.0963459	0.0469061	0.0183813	0.0121632		63.2	0.319353	0.13188	0.0422921	0.0156774	-0.0012591	-0.00818828		63.2	-0.00050292	-0.00204048	-0.0035162	-0.00247568	-0.00120522	-0.00988924
63.4	0.13441	0.09753	0.0423	-0.01135		63.4	0.26109	0.13441	0.05412	0.0244	0.01152	0.00125		63.4	0.404355	0.223286	0.0975253	0.0459586	0.0162346	0.00596444		63.4	0.321428	0.131409	0.042304	0.0154657	-0.00353909	-0.0102238		63.4	-0.00676284	-0.00596143	-0.0113462	-0.00602098	-0.00852835	-0.0147285
63.6	0.13045	0.09561	0.04555	-0.0048		63.6	0.26122	0.13045	0.0547	0.02688	0.01432	0.00407		63.6	0.404605	0.217892	0.0956123	0.0365442	0.0177541	0.00550554		63.6	0.324013	0.133425	0.0455521	0.0193801	0.00621559	-0.0103684		63.6	-0.00261543	-0.00448718	-0.00479608	-0.00621314	-0.00635643	-0.00918812
63.8	0.13267	0.09487	0.04132	-0.01241		63.8	0.26552	0.13267	0.05695	0.0259	0.01331	0.00592		63.8	0.406959	0.220715	0.0948658	0.0398184	0.0176956	0.00800572		63.8	0.326036	0.12925	0.0413241	0.0167145	-0.00274622	-0.0124967		63.8	-0.00965683	-0.0092816	-0.0124066	-0.0113034	-0.00638686	-0.0180062
64	0.13448	0.10248	0.04253	-0.00803		64	0.26554	0.13448	0.0552	0.03166	0.01396	0.00545		64	0.412891	0.226858	0.10248	0.0497966	0.0242295	0.0101026		64	0.323622	0.133459	0.0425315	0.0143858	-0.00275258	-0.0115506		64	-0.00767911	-0.0047488	-0.00802891	-0.00531891	-0.00352578	-0.0153433
64.2	0.12991	0.10144	0.04444	-0.00134		64.2	0.26283	0.12991	0.05458	0.02416	0.01216	-2.064e-05		64.2	0.408932	0.226952	0.101445	0.0448897	0.0185067	0.0111452		64.2	0.324432	0.136017	0.0444386	0.0185121	0.003672	-0.00801543		64.2	-0.00183434	-0.00144085	-0.00134337	-0.00051429	-0.00348377	-0.00830476
64.4	0.1334	0.10017	0.04831	-0.0055		64.4	0.26359	0.1334	0.05141	0.02459	0.01084	0.00349		64.4	0.410852	0.221871	0.100166	0.0422297	0.0168522	0.0124577		64.4	0.33002	0.137948	0.0483108	0.0158701	0.00042298	-0.00671323		64.4	-0.00282886	-0.00553701	-0.00549709	0.00037894	-0.00414205	-0.0106147
64.6	0.13703	0.09712	0.04697	-0.0069		64.6	0.26815	0.13703	0.05781	0.02599	0.0155	0.00298		64.6	0.409099	0.225145	0.0971241	0.045654	0.0183914	0.0132129		64.6	0.329979	0.136655	0.0469656	0.0192546	0.0002199	-0.0138808		64.6	-0.00125427	-0.0106298	-0.00690124	-0.00962515	-0.0050901	-0.0157949
64.8	0.1301	0.10061	0.04254	-0.00243		64.8	0.25537	0.1301	0.05259	0.02474	0.01073	-0.00093218		64.8	0.410916	0.231177	0.100608	0.0482269	0.0176438	0.00963128		64.8	0.328294	0.132922	0.0425391	0.0149503	-0.00137357	-0.0113126		64.8	-0.00297936	-0.00427293	-0.00242862	-0.00747953	-0.00628939	-0.0128426
65	0.13387	0.09716	0.04251	-0.00313		65	0.26725	0.13387	0.05717	0.02512	0.0133	0.00134		65	0.405859	0.224042	0.0971568	0.0467815	0.0172948	0.00869562		65	0.323887	0.131588	0.0425115	0.0137145	-0.00133478	-0.01154		65	-0.00093521	-0.00151084	-0.00312922	-0.0052196	-0.00212729	-0.0128954
65.2	0.13429	0.09359	0.04867	-0.01184		65.2	0.26542	0.13429	0.05384	0.02341	0.01614	-0.00080139		65.2	0.406115	0.222286	0.0935881	0.0396834	0.0126506	0.00602382		65.2	0.332096	0.136209	0.0486669	0.0170818	-0.00259561	-0.0109106		65.2	-0.00679346	-0.00661624	-0.0118409	-0.0106823	-0.00631684	-0.0131032
65.4	0.13101	0.10562	0.04748	-0.00273		65.4	0.26594	0.13101	0.05686	0.02645	0.01248	0.00368		65.4	0.415448	0.230373	0.105621	0.0423467	0.0209911	0.0133019		65.4	0.332734	0.141912	0.047477	0.0215782	0.00413308	-0.00599636		65.4	0.00035099	0.00067737	-0.0027258	-0.00202976	-0.00465646	-0.0138349
65.6	0.13721	0.10537	0.04389	-0.00374		65.6	0.26822	0.13721	0.0583	0.02807	0.0174	0.00177		65.6	0.415131	0.228528	0.105373	0.0485001	0.021133	0.0153491		65.6	0.336432	0.133901	0.0438877	0.0192898	0.00390226	-0.0103227		65.6	0.00199558	0.00431677	-0.00374384	-0.00070849	-0.00372353	-0.0114042
65.8	0.13571	0.10279	0.04505	-0.00944		65.8	0.26646	0.13571	0.06112	0.0293	0.01522	0.0018		65.8	0.417834	0.232768	0.102795	0.0477219	0.0171668	0.0111999		65.8	0.329391	0.133187	0.0450532	0.0172003	-0.00121615	-0.00850354		65.8	-0.00162546	-0.0016705	-0.00943822	-0.0031136	-0.0032929	-0.0135051
66	0.13225	0.10004	0.04491	-0.00647		66	0.2666	0.13225	0.05939	0.02207	0.01312	0.00192		66	0.416312	0.225777	0.100044	0.0442337	0.0197577	0.0136867		66	0.331069	0.138682	0.0449138	0.0170722	-5.458e-05	-0.0121117		66	-0.00648592	-0.00699734	-0.00647457	-0.00293158	-0.00962375	-0.0121803
66.2	0.13147	0.10189	0.04076	-0.01143		66.2	0.26853	0.13147	0.05294	0.03083	0.01524	0.00467		66.2	0.410271	0.229824	0.101888	0.0428151	0.0171239	0.0075557		66.2	0.332702	0.137982	0.0407607	0.0147362	-0.00047108	-0.0113347		66.2	-0.00257196	-0.0114042	-0.0114317	-0.00673278	-0.00338185	-0.0169542
66.4	0.1399	0.0972	0.04616	-0.00237		66.4	0.27352	0.1399	0.059	0.03062	0.0169	0.00787		66.4	0.414388	0.226922	0.097197	0.0430362	0.0132995	0.009763		66.4	0.33277	0.140139	0.0461609	0.0186791	-0.00337756	-0.00944029		66.4	5.7e-06	-0.00239678	-0.002372	-0.00737907	-0.00409827	-0.0114789
66.6	0.13233	0.09884	0.04939	-0.00601		66.6	0.26501	0.13233	0.0562	0.02306	0.01063	-0.00312		66.6	0.41428	0.231557	0.0988377	0.047367	0.0156686	0.0125057		66.6	0.336898	0.139806	0.0493912	0.0168801	0.00022206	-0.00981513		66.6	9.265e-05	-0.00247129	-0.00600548	-0.00474791	-0.0046435	-0.011713
66.8	0.13877	0.10313	0.04549	-0.00807		66.8	0.2675	0.13877	0.05738	0.0287	0.01166	0.00346		66.8	0.413076	0.232673	0.103127	0.0417409	0.0161352	0.00488647		66.8	0.331536	0.136009	0.0454867	0.0133326	-0.0051083	-0.0124016		66.8	-0.00450406	-0.00586908	-0.00807221	-0.00897153	-0.0070204	-0.0170421
67	0.13327	0.10661	0.05104	-0.01204		67	0.27171	0.13327	0.05674	0.02844	0.01404	0.00441		67	0.419063	0.236876	0.106606	0.0524047	0.0188703	0.011919		67	0.341854	0.140848	0.0510351	0.0220889	0.00101606	-0.0079279		67	-0.0106173	-0.0073329	-0.0120431	-0.0104159	-0.00821742	-0.0164877
67.2	0.13826	0.10568	0.04387	-0.01115		67.2	0.27137	0.13826	0.05543	0.02742	0.01384	0.00469		67.2	0.414131	0.236442	0.10568	0.0461683	0.0152448	0.0118662		67.2	0.336966	0.140324	0.0438702	0.0171801	-0.00427928	-0.0103927		67.2	-0.00757598	-0.00284552	-0.011151	-0.00832358	-0.00311364	-0.0164884
67.4	0.13791	0.10511	0.04485	-0.00961		67.4	0.2731	0.13791	0.05803	0.02776	0.00887	0.00227		67.4	0.41834	0.231389	0.105115	0.0420171	0.0168052	0.0103579		67.4	0.339104	0.137597	0.0448476	0.0168901	-0.00105811	-0.0097139		67.4	-0.00234079	-0.0015908	-0.00960584	-0.00608039	-0.00525375	-0.0149642
67.6	0.13574	0.10278	0.04248	-0.00597		67.6	0.27239	0.13574	0.05428	0.02573	0.01521	0.00591		67.6	0.417612	0.236679	0.102778	0.0431446	0.017418	0.0125853		67.6	0.331634	0.135503	0.0424802	0.0149197	-0.00346271	-0.015096		67.6	-0.00541904	-0.00302637	-0.00597103	-0.00468438	-0.00447638	-0.0154875
67.8	0.13874	0.11052	0.04929	-0.00996		67.8	0.27328	0.13874	0.05518	0.02795	0.01513	0.00217		67.8	0.417388	0.233738	0.110523	0.0469918	0.0233747	0.0145847		67.8	0.340375	0.144608	0.0492947	0.0212863	-0.00293649	-0.00971183		67.8	-0.00490014	-0.0020938	-0.009957	-0.00633381	-0.00383097	-0.0151624
68	0.13777	0.10036	0.04821	-0.00646		68	0.27459	0.13777	0.05681	0.02754	0.01516	0.00341		68	0.420903	0.24073	0.10036	0.0461612	0.0147475	0.00814356		68	0.345601	0.143268	0.0482128	0.0207841	0.00030159	-0.00817362		68	-0.00544035	-0.00145628	-0.00646419	-0.00843252	-0.00319159	-0.0175575
68.2	0.13757	0.10098	0.04731	-0.00682		68.2	0.27607	0.13757	0.057	0.02843	0.01246	-0.00272		68.2	0.41977	0.237908	0.100976	0.0468363	0.0199108	0.0108301		68.2	0.3369	0.142385	0.0473138	0.0175921	0.00039837	-0.016024		68.2	-0.00698114	-0.00535328	-0.00681737	-0.00722157	-0.00476728	-0.0150207
68.4	0.14003	0.09724	0.04775	-0.00871		68.4	0.27836	0.14003	0.05546	0.02933	0.01181	0.00289		68.4	0.416039	0.233399	0.0972426	0.0452288	0.0143222	0.00980746		68.4	0.338521	0.144849	0.047748	0.0201248	-0.00147382	-0.0115235		68.4	-0.00304342	-0.00390951	-0.00871495	-0.00624928	-0.00723638	-0.0132136
68.6	0.14279	0.10489	0.05216	-0.01061		68.6	0.27893	0.14279	0.05665	0.0247	0.00941	0.00063496		68.6	0.419078	0.227705	0.104888	0.0462092	0.0159331	0.0115706		68.6	0.346216	0.144304	0.0521613	0.0198359	-0.00203959	-0.00917295		68.6	-0.00724577	-0.00029115	-0.0106084	-0.00712375	-0.00471482	-0.0131729
68.8	0.13806	0.10534	0.04934	-0.00579		68.8	0.28146	0.13806	0.05912	0.033	0.01199	0.00274		68.8	0.424216	0.235269	0.10534	0.0415183	0.0132286	0.00510356		68.8	0.341764	0.14217	0.049342	0.0175316	-0.0039799	-0.00724985		68.8	-0.00509813	-0.00460122	-0.00579116	-0.0108942	-0.00480346	-0.0172488
69	0.13521	0.10409	0.05117	-0.01124		69	0.27307	0.13521	0.05638	0.02191	0.01002	-0.00274		69	0.422559	0.240744	0.10409	0.049903	0.0182287	0.0145159		69	0.346337	0.148189	0.0511701	0.0210089	-0.00043128	-0.0038901		69	-0.00736547	-0.00528517	-0.0112426	-0.00790019	-0.00743756	-0.0144993
69.2	0.13906	0.10835	0.05228	-0.00986		69.2	0.28075	0.13906	0.06262	0.02587	0.01155	0.00044335		69.2	0.424291	0.239614	0.108353	0.0509855	0.0208252	0.0146175		69.2	0.345411	0.140371	0.0522775	0.0246101	0.00156353	-0.00889041		69.2	-0.0006369	-0.00301742	-0.0098562	-0.00686517	-0.00301707	-0.0152899
69.4	0.14151	0.10686	0.05065	-0.00599		69.4	0.27931	0.14151	0.06427	0.03084	0.02029	0.0032		69.4	0.421389	0.240058	0.106863	0.0491543	0.0206189	0.011923		69.4	0.34379	0.143679	0.0506455	0.0137982	-0.00215746	-0.00617387		69.4	-0.00267954	0.00044005	-0.00598549	-0.00399301	-0.00418629	-0.00835882
69.6	0.14379	0.10478	0.04686	-0.00644		69.6	0.28204	0.14379	0.06491	0.02875	0.01848	0.00784		69.6	0.425074	0.241642	0.104782	0.0499133	0.0193787	0.0141737		69.6	0.34973	0.146412	0.0468569	0.0173377	-0.00292521	-0.0103776		69.6	-0.0103191	-0.00411914	-0.00644009	-0.00680976	-0.00383675	-0.0154846
69.8	0.13852	0.10721	0.05307	-0.01159		69.8	0.27851	0.13852	0.05646	0.02295	0.01191	-0.00096891		69.8	0.414381	0.237252	0.107214	0.045283	0.0187164	0.00431459		69.8	0.348942	0.151172	0.0530676	0.0211991	-0.00138474	-0.0100917		69.8	-0.00380094	0.00155657	-0.0115864	-0.00514552	-0.00490352	-0.0124058
70	0.14639	0.10817	0.0482	-0.00365		70	0.2871	0.14639	0.06059	0.03202	0.01467	0.0078		70	0.421721	0.24443	0.108167	0.0459777	0.0175839	0.0138579		70	0.345828	0.145951	0.0482007	0.0167682	-0.00311235	-0.0109494		70	-0.00387684	-0.0014886	-0.00365286	-0.00607452	-0.00368942	-0.0151186
70.2	0.13966	0.10836	0.04817	-0.00562		70.2	0.28129	0.13966	0.05864	0.02615	0.01464	-0.00078952		70.2	0.420305	0.235995	0.108362	0.0416018	0.0209022	0.0113498		70.2	0.346737	0.145281	0.04817	0.0156356	-0.00412139	-0.00929739		70.2	-0.00485809	-0.00439534	-0.00562342	-0.00583129	-0.0023652	-0.0105516
70.4	0.14097	0.11103	0.04542	-0.00897		70.4	0.28554	0.14097	0.05939	0.02888	0.01324	0.00647		70.4	0.426059	0.240289	0.111029	0.0487818	0.0206101	0.0143697		70.4	0.346013	0.147358	0.0454189	0.0194276	-0.0005546	-0.014375		70.4	-0.00950834	-0.00408729	-0.0089726	-0.00591089	-0.00618002	-0.0135561
70.6	0.14357	0.10259	0.04724	-0.01053		70.6	0.27984	0.14357	0.05901	0.03096	0.0125	0.00042257		70.6	0.420934	0.240449	0.102591	0.0467736	0.0174546	0.00839908		70.6	0.349111	0.148551	0.0472394	0.0164071	-0.00057387	-0.00944758		70.6	-0.00370299	-0.00280411	-0.0105304	-0.00833878	-0.00499672	-0.0151839
70.8	0.14881	0.10639	0.05159	0.00014151		70.8	0.2862	0.14881	0.0623	0.03276	0.01704	0.00641		70.8	0.425304	0.244897	0.10639	0.0457157	0.0167501	0.0162238		70.8	0.34771	0.148098	0.0515912	0.0162635	-0.00071646	-0.0127322		70.8	-0.00235822	-5.203e-05	0.00014151	-0.00137207	-0.00341004	-0.00880061
71	0.13852	0.10296	0.05494	-0.00806		71	0.28074	0.13852	0.05529	0.02233	0.00718	-0.00385		71	0.425181	0.241963	0.102962	0.0479784	0.0172634	0.00994359		71	0.347958	0.146883	0.0549443	0.0180557	0.00305536	-0.00806277		71	-0.00436507	-0.00041231	-0.0080576	-0.005292	-0.00392277	-0.0106049
71.2	0.14855	0.10703	0.05322	-0.00268		71.2	0.2908	0.14855	0.0611	0.03035	0.01799	0.00367		71.2	0.424085	0.240304	0.107032	0.0448797	0.0157978	0.00962846		71.2	0.350856	0.143593	0.053218	0.0173785	-0.00178393	-0.0135715		71.2	-0.00498655	-0.00115591	-0.00268427	-0.00445007	-0.00287059	-0.0117265
71.4	0.14714	0.10615	0.05011	-0.01243		71.4	0.28699	0.14714	0.06141	0.02673	0.01897	0.00655		71.4	0.422897	0.245562	0.106146	0.0453824	0.0139203	0.013356		71.4	0.350995	0.151594	0.0501145	0.0165102	-0.00189234	-0.00715435		71.4	-0.00751453	-0.0129658	-0.012426	-0.00821567	-0.00704202	-0.018688
71.6	0.14707	0.10534	0.04866	-0.00865		71.6	0.28442	0.14707	0.06098	0.02903	0.01477	0.00062279		71.6	0.422543	0.241205	0.105335	0.0463109	0.0157709	0.0109219		71.6	0.350924	0.146777	0.0486609	0.0210992	-0.00090618	-0.0107463		71.6	-0.00549791	-0.00374664	-0.0086508	-0.00636375	-0.00208688	-0.01583
71.8	0.14826	0.10798	0.05212	-0.00737		71.8	0.28834	0.14826	0.06586	0.033	0.01704	0.00829		71.8	0.425964	0.241141	0.107977	0.0475812	0.0172806	0.0142064		71.8	0.355116	0.14823	0.0521238	0.0234822	0.00327539	-0.00921411		71.8	-0.00470201	0.00060052	-0.0073676	-0.00409712	-0.00623251	-0.00915444
72	0.14479	0.10779	0.04778	-0.00377		72	0.28404	0.14479	0.05593	0.02281	0.01423	-0.00528		72	0.42662	0.248123	0.107794	0.0480128	0.018896	0.010877		72	0.350329	0.145698	0.0477757	0.0158192	-0.00849841	-0.0106479		72	-0.00111357	-0.00640886	-0.00376691	-0.00811464	-0.00547625	-0.0109701
72.2	0.14786	0.10852	0.05414	-0.00486		72.2	0.29161	0.14786	0.06795	0.03209	0.01582	0.00543		72.2	0.429044	0.245919	0.108516	0.0462851	0.0159607	0.0150267		72.2	0.353818	0.146019	0.0541406	0.0216012	0.00172225	-0.0129414		72.2	-0.00181145	-0.00424156	-0.0048614	-0.0060644	-0.00446123	-0.00966857
72.4	0.14383	0.10829	0.05108	-0.00643		72.4	0.28883	0.14383	0.05419	0.02266	0.013	-0.00321		72.4	0.430113	0.245664	0.108287	0.0449631	0.0148165	0.0091789		72.4	0.356759	0.150059	0.0510828	0.0202752	0.00481752	-0.00905109		72.4	-0.00431483	-0.00223921	-0.00643277	-0.00645706	-0.00172965	-0.0117031
72.6	0.14076	0.10753	0.05324	-0.00511		72.6	0.28999	0.14076	0.05786	0.02674	0.014	-0.00181		72.6	0.428699	0.242939	0.107525	0.0444083	0.015806	0.0117865		72.6	0.35865	0.152413	0.0532364	0.020226	0.00040746	-0.010836		72.6	-0.00737455	-0.00038367	-0.00511018	-0.00434403	-0.00178361	-0.00986457
72.8	0.14295	0.11078	0.04673	-0.01456		72.8	0.28931	0.14295	0.05973	0.02219	0.00917	-0.00235		72.8	0.424355	0.244037	0.110779	0.0496709	0.015069	0.0140673		72.8	0.35286	0.150637	0.0467344	0.0160808	-0.00351203	-0.0148146		72.8	-0.00745429	-0.0136303	-0.0145638	-0.0113192	-0.00975284	-0.0180635
73	0.15403	0.11317	0.05538	-0.00503		73	0.29562	0.15403	0.06183	0.03196	0.01732	0.00824		73	0.430342	0.251476	0.113173	0.0503387	0.0239468	0.0157862		73	0.356767	0.156897	0.0553771	0.0236011	0.00301277	-0.00678379		73	-0.00121368	-0.00580204	-0.00503375	-0.00905697	-0.00507884	-0.0116697
73.2	0.14915	0.11234	0.05166	0.00096044		73.2	0.29531	0.14915	0.06553	0.03257	0.01703	0.00519		73.2	0.429064	0.249944	0.11234	0.0499423	0.0221244	0.0122568		73.2	0.356813	0.150661	0.051665	0.0243289	0.00359618	-0.00789318		73.2	-1.659e-05	0.00369658	0.00096044	-0.00194763	0.00197925	-0.00873405
73.4	0.15074	0.11222	0.05321	-0.00758		73.4	0.29061	0.15074	0.06229	0.029	0.01646	0.00413		73.4	0.435739	0.255991	0.112221	0.0473873	0.021447	0.0122069		73.4	0.357121	0.153686	0.0532092	0.0156446	-0.00195765	-0.0118057		73.4	-0.00389116	-0.00230595	-0.00757617	-0.00709817	-0.00567809	-0.0099228
73.6	0.14385	0.11071	0.04895	-0.00341		73.6	0.29068	0.14385	0.06101	0.02709	0.01432	0.0036		73.6	0.429774	0.248427	0.110707	0.0481973	0.018333	0.0151269		73.6	0.353587	0.150782	0.0489549	0.0167688	-0.00577923	-0.013271		73.6	0.00152316	-0.0029183	-0.00340793	-0.00079872	-0.00051762	-0.0126954
73.8	0.15002	0.10718	0.05472	-0.00813		73.8	0.29235	0.15002	0.06197	0.03086	0.01293	0.00259		73.8	0.428787	0.249928	0.10718	0.046098	0.0164186	0.00996261		73.8	0.366311	0.151499	0.0547162	0.0208941	0.00496601	-0.00581774		73.8	-0.00121898	0.00197167	-0.00813297	-0.0034103	0.00199489	-0.0146383
74	0.15325	0.11058	0.05259	-0.00494		74	0.29061	0.15325	0.06387	0.0264	0.01379	0.00246		74	0.426318	0.248609	0.110578	0.0462617	0.0189488	0.00637712		74	0.362629	0.152498	0.0525923	0.0167605	-0.00282269	-0.00713405		74	-0.00103443	0.00012649	-0.00493996	-0.00460316	-0.00409306	-0.00840138
74.2	0.14976	0.11081	0.05347	-0.00555		74.2	0.29191	0.14976	0.06086	0.0286	0.01274	0.00233		74.2	0.430323	0.251616	0.110806	0.048131	0.0160984	0.0104973		74.2	0.365102	0.154288	0.0534653	0.0183349	0.00225193	-0.00750876		74.2	-0.00106047	0.00020833	-0.00555136	-0.00899439	-0.0062999	-0.00928383
74.4	0.15484	0.11207	0.05377	-0.00626		74.4	0.29979	0.15484	0.06835	0.02976	0.01896	0.00396		74.4	0.435289	0.253584	0.112072	0.0486934	0.0217615	0.0149386		74.4	0.3654	0.156512	0.0537749	0.022477	0.00504632	-0.00455427		74.4	-0.00464294	-0.00845049	-0.0062594	-0.0061589	-0.00312465	-0.011872
74.6	0.15304	0.11523	0.05169	-0.00965		74.6	0.29188	0.15304	0.06298	0.02653	0.01315	0.00486		74.6	0.43918	0.251856	0.11523	0.056859	0.0216472	0.0161177		74.6	0.357832	0.154447	0.0516877	0.0141517	-0.00328431	-0.0123497		74.6	-0.00534102	-0.00311301	-0.00965353	-0.00841706	-0.00428361	-0.0150226
74.8	0.15048	0.11247	0.05371	-0.00581		74.8	0.29575	0.15048	0.06187	0.02857	0.01211	-0.00059346		74.8	0.42953	0.250624	0.112466	0.0487821	0.0156292	0.00910405		74.8	0.366014	0.156016	0.0537144	0.023687	0.00410468	-0.00992626		74.8	-0.00294093	-0.00620266	-0.00581329	-0.00776449	-0.00382782	-0.0149808
75	0.15289	0.11748	0.05843	-0.0068		75	0.29425	0.15289	0.05905	0.03062	0.01059	0.00312		75	0.433439	0.255478	0.117479	0.0508407	0.0217578	0.0142141		75	0.370178	0.159863	0.0584259	0.021867	0.00343626	-0.00712422		75	-0.00711619	-0.00533787	-0.00679973	-0.00557549	-0.00710681	-0.0140028
75.2	0.15163	0.1107	0.05498	-0.00252		75.2	0.30122	0.15163	0.06093	0.03029	0.01332	0.00219		75.2	0.434891	0.25378	0.110704	0.0462154	0.0170029	0.00843725		75.2	0.364382	0.157414	0.0549849	0.0231229	-0.0023543	-0.00857684		75.2	0.00021241	0.00319882	-0.00251536	-0.0050668	-0.00082119	-0.0135696
75.4	0.15265	0.10858	0.05558	-0.00417		75.4	0.30112	0.15265	0.06825	0.03205	0.01383	0.00177		75.4	0.433251	0.251588	0.108582	0.050555	0.0186798	0.0134997		75.4	0.364252	0.15975	0.0555793	0.0212613	0.00141289	-0.00679249		75.4	-0.00290284	-0.00474738	-0.0041717	-0.00150123	-0.00348465	-0.0138305
75.6	0.15108	0.11286	0.04985	-0.00779		75.6	0.29786	0.15108	0.0627	0.02552	0.01258	-0.00521		75.6	0.43407	0.249833	0.112862	0.047234	0.0160551	0.0105302		75.6	0.362869	0.151289	0.0498492	0.0163371	-0.00016788	-0.00905894		75.6	-0.00492697	-0.00827078	-0.00778957	-0.0064396	-0.00724831	-0.01354
75.8	0.1557	0.11325	0.04919	-0.01382		75.8	0.29556	0.1557	0.06257	0.03423	0.01439	0.0015		75.8	0.433164	0.253113	0.113253	0.0448904	0.018606	0.0105227		75.8	0.360908	0.153686	0.0491896	0.0180194	-0.00244554	-0.0113954		75.8	-0.00885182	-0.00810536	-0.0138189	-0.00952682	-0.0110136	-0.0185315
76	0.15763	0.11139	0.05239	-0.01048		76	0.30606	0.15763	0.06948	0.03544	0.02236	0.00852		76	0.436688	0.252868	0.111387	0.0463619	0.0161717	0.0133821		76	0.361682	0.157056	0.0523933	0.0239818	0.00169163	-0.0108717		76	-0.00559233	-0.00429716	-0.0104766	-0.00596385	-0.00788382	-0.0143754
76.2	0.15666	0.1176	0.05142	-0.00892		76.2	0.30059	0.15666	0.06459	0.02847	0.01288	0.00169		76.2	0.435464	0.257516	0.117601	0.0522313	0.021767	0.0132107		76.2	0.364121	0.151772	0.0514234	0.0178794	-0.00365845	-0.0117552		76.2	-0.00301606	-0.00051657	-0.00892124	-0.00502952	-0.00621854	-0.013792
76.4	0.15507	0.11053	0.05583	-0.00781		76.4	0.30188	0.15507	0.06426	0.03138	0.01323	0.00058147		76.4	0.433561	0.253202	0.110527	0.0517988	0.0150124	0.0111499		76.4	0.367905	0.162417	0.0558309	0.0204507	0.00189715	-0.00665681		76.4	-0.00413973	-0.00015282	-0.00781271	-0.00396095	-0.00409509	-0.0136655
76.6	0.15459	0.11215	0.05735	-0.00193		76.6	0.30694	0.15459	0.06629	0.02984	0.0169	-0.00049611		76.6	0.440255	0.255695	0.112146	0.0496547	0.0178066	0.0102375		76.6	0.36784	0.164756	0.0573493	0.0213283	-0.00296889	-0.0109333		76.6	-0.0011343	-0.00242005	-0.00193228	-0.00715186	-0.00554807	-0.010707
76.8	0.15462	0.11756	0.0552	-0.01051		76.8	0.29943	0.15462	0.06331	0.0218	0.01256	0.0024		76.8	0.432909	0.251066	0.117559	0.050036	0.016538	0.00498452		76.8	0.366217	0.156666	0.0552029	0.0194164	-0.00430431	-0.00851821		76.8	-0.00659167	-0.0029821	-0.0105087	-0.00726704	-0.00834839	-0.0123386
77	0.15735	0.1196	0.0557	-0.00634		77	0.30262	0.15735	0.06477	0.03256	0.01737	0.003		77	0.435577	0.258366	0.119598	0.0525031	0.0243097	0.010521		77	0.36426	0.155097	0.0556963	0.0194712	-0.00221119	-0.0112202		77	-0.00293356	-0.00107489	-0.00633708	-0.00663307	-0.00448093	-0.012376
77.2	0.15642	0.11756	0.05579	-0.00824		77.2	0.30514	0.15642	0.06656	0.03271	0.01204	0.00305		77.2	0.43761	0.261836	0.117558	0.0530138	0.0167415	0.0108376		77.2	0.37404	0.162667	0.0557875	0.0192212	0.0002633	-0.00880459		77.2	-0.00109647	-0.00295732	-0.00823529	-0.00778079	-0.00349076	-0.012629
77.4	0.15696	0.113	0.05296	-0.00722		77.4	0.30577	0.15696	0.0683	0.03346	0.01803	0.0036		77.4	0.438353	0.261277	0.112998	0.0534465	0.0191672	0.0121748		77.4	0.36844	0.154195	0.0529562	0.0173046	-0.00152407	-0.0122856		77.4	-0.0008684	-0.00129657	-0.0072178	-0.00243211	6.004e-05	-0.0138861
77.6	0.15835	0.1142	0.05866	-0.01001		77.6	0.30081	0.15835	0.07016	0.03267	0.01568	0.00386		77.6	0.436207	0.256659	0.1142	0.0518434	0.0214053	0.0115298		77.6	0.374391	0.156197	0.0586552	0.0230364	0.00373732	-0.00878641		77.6	-0.00619763	-0.00626677	-0.010005	-0.00689212	-0.00786678	-0.0166835
77.8	0.15693	0.11668	0.05525	-0.00087866		77.8	0.30892	0.15693	0.0661	0.03031	0.01635	0.00323		77.8	0.436481	0.260192	0.116684	0.0536017	0.0193938	0.0114737		77.8	0.371946	0.161655	0.0552504	0.0206113	0.00369353	-0.00713501		77.8	3.628e-05	0.00181564	-0.00087866	-0.00192933	-0.00015098	-0.0110265
78	0.15341	0.1187	0.05804	-0.00705		78	0.30254	0.15341	0.06457	0.03334	0.01254	0.00268		78	0.439609	0.263884	0.118698	0.0593007	0.0173608	0.0100533		78	0.373648	0.161879	0.0580366	0.022686	0.00804552	-0.00903279		78	-0.00357456	0.00069905	-0.00705439	-0.0032848	0.00110525	-0.0127212
78.2	0.15756	0.11856	0.05513	-0.00657		78.2	0.30333	0.15756	0.06103	0.02439	0.01065	-0.00073207		78.2	0.442434	0.25906	0.118564	0.0493993	0.0156223	0.0138934		78.2	0.376297	0.171547	0.0551294	0.0231449	0.0003856	-0.00859766		78.2	-0.00315059	0.00598717	-0.00657127	-0.00131314	-0.00270942	-0.0110252
78.4	0.15034	0.11861	0.05364	-0.00587		78.4	0.29886	0.15034	0.06257	0.03096	0.01412	0.00047518		78.4	0.441396	0.263358	0.118605	0.0542979	0.0253875	0.0156857		78.4	0.370107	0.154766	0.0536441	0.019381	-0.00199286	-0.00870604		78.4	-0.00298759	-0.00278617	-0.00587227	-0.00450941	-0.00454023	-0.0134145
78.6	0.1576	0.11973	0.05481	-0.01213		78.6	0.30817	0.1576	0.06471	0.03094	0.0144	-0.00055132		78.6	0.442121	0.258457	0.119727	0.0494988	0.019167	0.0110366		78.6	0.37641	0.163674	0.0548107	0.0207157	0.00069883	-0.00960322		78.6	-0.00452269	-0.00331508	-0.0121276	-0.00538083	-0.00529806	-0.0136002
78.8	0.15772	0.11778	0.05344	-0.00234		78.8	0.31222	0.15772	0.06706	0.03347	0.01342	0.00335		78.8	0.443876	0.268519	0.117777	0.0556768	0.0219698	0.0159777		78.8	0.373316	0.165084	0.0534407	0.0210353	-0.00208033	-0.0116784		78.8	-0.00263583	-0.00021791	-0.00234053	-0.00333108	-0.00524947	-0.00786307
79	0.16111	0.12024	0.0527	-0.0105		79	0.30838	0.16111	0.06673	0.03477	0.01482	0.00486		79	0.44219	0.266385	0.120236	0.0526652	0.0200183	0.0130278		79	0.374912	0.162355	0.0527032	0.0240381	0.00102387	-0.00605193		79	0.00116544	-0.00207714	-0.0104967	-0.00613642	-0.00083259	-0.0127255
79.2	0.15885	0.12228	0.0617	-0.00971		79.2	0.30322	0.15885	0.06321	0.03347	0.0166	0.00035202		79.2	0.441907	0.260498	0.122284	0.0517189	0.0167143	0.014551		79.2	0.37837	0.168726	0.0617041	0.0247804	0.0038903	-0.0133887		79.2	-0.00079068	-0.00223655	-0.00971048	-0.00247528	-0.002225	-0.0136947
79.4	0.15924	0.11287	0.05712	-0.00322		79.4	0.30445	0.15924	0.06733	0.03285	0.01445	0.00132		79.4	0.439158	0.262236	0.112873	0.0514435	0.0177588	0.00921342		79.4	0.377044	0.16518	0.0571155	0.0199998	0.00571256	-0.010517		79.4	0.00103823	-0.00177885	-0.00321511	-0.00238092	-0.00549336	-0.0135836
79.6	0.15838	0.11439	0.05748	-0.01031		79.6	0.31224	0.15838	0.06208	0.03044	0.01699	0.00021579		79.6	0.438309	0.258939	0.114387	0.0471244	0.0192088	0.0103812		79.6	0.374189	0.166136	0.0574815	0.0181691	0.00301685	-0.00883086		79.6	-0.00366835	0.00062426	-0.010307	-0.00533264	-0.00121766	-0.0111471
79.8	0.16572	0.12075	0.05916	-0.00735		79.8	0.31259	0.16572	0.06978	0.03422	0.01468	0.00303		79.8	0.443404	0.269954	0.120749	0.0547469	0.0221245	0.0157204		79.8	0.380064	0.166576	0.0591606	0.0254914	0.00487811	-0.00822626		79.8	-0.00425355	0.00069857	-0.0073504	-0.00410915	-0.00607353	-0.0161028
80	0.16239	0.11861	0.05788	-0.01338		80	0.3111	0.16239	0.06797	0.03289	0.01314	0.00382		80	0.441235	0.266848	0.118609	0.0506232	0.0213199	0.0122413		80	0.380419	0.165957	0.057881	0.0268692	0.00405212	-0.00733096		80	-0.00503253	-0.00761857	-0.0133801	-0.00873834	-0.00753534	-0.0210508
80.2	0.16658	0.12122	0.05797	-0.01005		80.2	0.31168	0.16658	0.0706	0.03384	0.01819	0.00655		80.2	0.444771	0.267589	0.121223	0.0565198	0.0259165	0.0179207		80.2	0.377949	0.165514	0.0579657	0.0210595	0.0033723	-0.00848988		80.2	-0.00355785	-0.00374558	-0.0100541	-0.0121098	-0.00521849	-0.0178213
80.4	0.16585	0.11862	0.05961	-0.00673		80.4	0.31339	0.16585	0.07261	0.03315	0.01489	0.00377		80.4	0.446698	0.267676	0.11862	0.0521435	0.0187687	0.0130067		80.4	0.375804	0.162043	0.0596114	0.0161725	0.0013782	-0.0133268		80.4	-0.00906737	-0.00125507	-0.00673409	-0.0104555	-0.00165255	-0.0159141
80.6	0.16025	0.1265	0.06031	-0.00503		80.6	0.31481	0.16025	0.06772	0.03486	0.01865	0.00607		80.6	0.44712	0.270897	0.126505	0.054713	0.0269407	0.0135006		80.6	0.383586	0.171315	0.0603056	0.026546	0.0035963	-0.00323749		80.6	0.00168357	-0.0003057	-0.00503402	-0.00382947	-0.00540097	-0.0153842
80.8	0.16273	0.11808	0.05479	-0.00611		80.8	0.31621	0.16273	0.0685	0.03564	0.01453	0.00349		80.8	0.444699	0.267433	0.118081	0.0520048	0.0178371	0.0127249		80.8	0.374625	0.166035	0.0547939	0.0187152	-0.00176417	-0.0119878		80.8	-0.0007171	0.00309118	-0.00610538	-0.0060395	-0.00439921	-0.00999692
81	0.16298	0.12018	0.05815	-0.00081688		81	0.3133	0.16298	0.06648	0.03296	0.01273	0.0021		81	0.443706	0.266159	0.12018	0.0586117	0.0200072	0.019155		81	0.378822	0.16506	0.058151	0.0155114	-0.00091887	-0.0119791		81	0.00074265	0.00267047	-0.00081688	-0.00778487	7.555e-05	-0.00743447
81.2	0.16737	0.11785	0.06	-0.01027		81.2	0.32621	0.16737	0.07377	0.0346	0.02172	0.00774		81.2	0.43981	0.26488	0.117851	0.0502131	0.020006	0.00605878		81.2	0.380359	0.169935	0.0600028	0.0199081	-0.00111852	-0.011759		81.2	-0.00374108	-0.00748379	-0.0102674	-0.00377196	-0.00170232	-0.0132828
81.4	0.16491	0.12133	0.05687	-0.00534		81.4	0.31906	0.16491	0.06935	0.0337	0.01803	0.00332		81.4	0.444115	0.27363	0.121329	0.051872	0.0170415	0.0120964		81.4	0.385014	0.170556	0.0568746	0.021743	0.00063518	-0.00698747		81.4	-0.00076229	0.00139808	-0.00533971	-0.00914723	-0.00593357	-0.0126507
81.6	0.16251	0.12166	0.06146	-0.0089		81.6	0.31611	0.16251	0.06967	0.03227	0.0193	0.00618		81.6	0.443652	0.273805	0.121659	0.0499834	0.0208298	0.0180549		81.6	0.380761	0.167379	0.0614573	0.0210994	-0.00043198	-0.0116849		81.6	-7.46e-05	5.274e-05	-0.00890193	-0.00801751	-0.00396369	-0.0161208
81.8	0.16721	0.11787	0.06339	-0.00811		81.8	0.31512	0.16721	0.06693	0.03145	0.0137	0.00329		81.8	0.440243	0.265902	0.117874	0.0504014	0.0191393	0.012216		81.8	0.379629	0.174601	0.0633893	0.0221336	0.0047519	-0.00717071		81.8	-0.0057732	-0.00336007	-0.00810723	-0.00455433	-0.00013135	-0.0134104
82	0.16313	0.12509	0.05514	-0.0061		82	0.31775	0.16313	0.07303	0.03255	0.01438	-0.00194		82	0.44826	0.27359	0.125092	0.0578178	0.0237091	0.0110773		82	0.378488	0.166107	0.0551417	0.0250049	-0.00152113	-0.01199		82	-0.00343458	-0.00298876	-0.00609878	-0.00618415	-0.00472213	-0.015466
82.2	0.16426	0.13003	0.06006	-0.00558		82.2	0.32105	0.16426	0.06908	0.03303	0.01708	0.00104		82.2	0.447135	0.273314	0.130031	0.051852	0.0202449	0.016146		82.2	0.384662	0.169607	0.0600632	0.0228703	0.0008414	-0.00907934		82.2	-0.00261703	0.00352044	-0.00558467	0.00146139	-0.00018513	-0.0107021
82.4	0.15972	0.12034	0.05816	-0.00553		82.4	0.31354	0.15972	0.06266	0.03083	0.00921	-4.431e-05		82.4	0.441206	0.268204	0.120335	0.0510729	0.0181715	0.010665		82.4	0.384057	0.174517	0.0581568	0.0232107	0.00237101	-0.0122242		82.4	-0.00213014	0.00506692	-0.00553291	-0.0033481	-0.00291952	-0.0101686
82.6	0.17078	0.13089	0.05882	0.0006151		82.6	0.32133	0.17078	0.07304	0.03549	0.01794	0.00754		82.6	0.455379	0.274129	0.130886	0.0578025	0.0236319	0.017519		82.6	0.386347	0.179666	0.0588169	0.024397	0.00679275	-0.00326671		82.6	0.00264489	0.00348265	0.0006151	-0.00042597	0.00293419	-0.0119344
82.8	0.16342	0.11992	0.06021	-0.00759		82.8	0.317	0.16342	0.07065	0.03189	0.01557	0.00044178		82.8	0.443742	0.272583	0.119924	0.0531028	0.0199371	0.0130382		82.8	0.383941	0.173457	0.0602071	0.0259796	-0.00244255	-0.00624739		82.8	-0.00578613	-0.00509416	-0.00758821	-0.0103284	-0.00712433	-0.0157686
83	0.16275	0.12504	0.05873	-0.01071		83	0.31833	0.16275	0.0684	0.03013	0.01273	-0.00134		83	0.442951	0.27247	0.125039	0.0529152	0.0192694	0.00920302		83	0.386129	0.171653	0.0587284	0.0266953	-0.00080159	-0.00587076		83	-0.00522482	-0.00542869	-0.0107088	-0.00592865	-0.00603098	-0.0157749
83.2	0.16685	0.12523	0.05843	-0.00699		83.2	0.32195	0.16685	0.06943	0.03642	0.01665	0.00173		83.2	0.449803	0.276472	0.125226	0.0556137	0.0248556	0.0144111		83.2	0.387049	0.170922	0.0584324	0.0180999	-0.00598239	-0.0115714		83.2	-0.00817814	-0.00508141	-0.00698602	-0.00753887	-0.00209281	-0.0173427
83.4	0.17335	0.12178	0.05933	-0.00672		83.4	0.32194	0.17335	0.07332	0.04141	0.02078	0.00902		83.4	0.446596	0.265883	0.121782	0.0488921	0.0175861	0.00980191		83.4	0.38348	0.175003	0.0593284	0.0286964	0.00227917	-0.00606251		83.4	-0.00328318	-0.00217233	-0.00671892	-0.0023768	-0.00551528	-0.0143436
83.6	0.16116	0.12262	0.05961	-0.01004		83.6	0.31846	0.16116	0.06828	0.02862	0.00995	-0.00373		83.6	0.44649	0.266193	0.122618	0.0524443	0.0178425	0.0106158		83.6	0.381694	0.168109	0.0596054	0.0224852	-0.00146493	-0.0121023		83.6	-0.00703602	-0.00606643	-0.010037	-0.0116531	-0.0133316	-0.0158115
83.8	0.16579	0.1224	0.05667	-0.00808		83.8	0.32047	0.16579	0.07509	0.03086	0.01359	-0.00276		83.8	0.446751	0.27496	0.122399	0.0579312	0.0210751	0.0128057		83.8	0.387562	0.173727	0.0566695	0.0206734	-0.00241544	-0.0112515		83.8	-0.0001555	-0.00229464	-0.00807637	-0.00530082	-0.00218679	-0.0138668
84	0.16801	0.1274	0.06418	-0.00399		84	0.32159	0.16801	0.07211	0.03303	0.01615	-0.0011		84	0.453555	0.276101	0.127403	0.0534846	0.0221818	0.0145084		84	0.389005	0.172714	0.064177	0.0237239	-0.00069467	-0.00627667		84	-0.0043276	-0.00105297	-0.00398594	-0.00744432	-0.00490554	-0.0111681
84.2	0.16854	0.12262	0.06692	-0.01116		84.2	0.32303	0.16854	0.07045	0.03268	0.01322	0.00228		84.2	0.444784	0.272742	0.122622	0.0529522	0.0186077	0.0110881		84.2	0.390071	0.175591	0.066924	0.0260325	0.00549186	-0.00715757		84.2	-0.00574837	-0.00068229	-0.0111558	-0.00440446	-0.0081127	-0.0128065
84.4	0.16681	0.11628	0.05601	-0.00809		84.4	0.32091	0.16681	0.07138	0.032	0.01222	0.00079612		84.4	0.445473	0.264472	0.11628	0.0473074	0.0121532	0.00864857		84.4	0.379942	0.172161	0.056008	0.0200824	0.00054131	-0.0131075		84.4	-0.00370313	-0.00443967	-0.0080946	-0.00523989	-0.00549757	-0.0110223
84.6	0.17163	0.12141	0.05927	-0.00245		84.6	0.32467	0.17163	0.07294	0.03401	0.02018	0.00642		84.6	0.447474	0.272277	0.121405	0.0538004	0.0186861	0.0111014		84.6	0.391428	0.175245	0.0592694	0.0263634	-0.0008265	-0.00431206		84.6	-0.00072599	-0.00289319	-0.00244633	-0.00674564	-0.00564834	-0.0101244
84.8	0.16869	0.11851	0.05989	-0.00864		84.8	0.32428	0.16869	0.07145	0.03362	0.01348	0.00544		84.8	0.445763	0.278251	0.118509	0.0539031	0.0189443	0.0117076		84.8	0.386982	0.170853	0.0598883	0.0186288	-0.0016534	-0.00863002		84.8	-0.00662271	-0.00357606	-0.00863782	-0.00519608	-0.0119513	-0.0144064
85	0.16925	0.1235	0.05358	-0.00563		85	0.32776	0.16925	0.07174	0.03565	0.01531	0.00509		85	0.443712	0.277758	0.1235	0.0530369	0.0162244	0.00797398		85	0.389451	0.176582	0.0535788	0.0256415	-0.00586834	-0.0118206		85	-0.00770664	-0.00227486	-0.00562972	-0.0064577	-0.00575705	-0.0162992
85.2	0.16801	0.12868	0.05562	-0.00406		85.2	0.32603	0.16801	0.06851	0.02965	0.01216	0.00103		85.2	0.451675	0.28317	0.128675	0.0561394	0.0201283	0.0149117		85.2	0.380647	0.170438	0.055619	0.0196655	-0.00550308	-0.0119235		85.2	-0.00069591	-0.00165684	-0.00405903	-0.00337833	0.00405732	-0.00906551
85.4	0.16477	0.12649	0.05836	-0.01266		85.4	0.32386	0.16477	0.06948	0.03309	0.01186	0.00253		85.4	0.448578	0.279589	0.126491	0.0551311	0.0193421	0.0140117		85.4	0.390147	0.173765	0.0583561	0.0239059	0.0067768	-0.0120831		85.4	-0.00519163	-0.00932897	-0.012661	-0.0107422	-0.00829083	-0.0165751
85.6	0.17505	0.12297	0.06277	-0.00444		85.6	0.32692	0.17505	0.07375	0.03631	0.01834	0.003		85.6	0.45414	0.276704	0.122973	0.0576352	0.0233271	0.0151847		85.6	0.395321	0.1781	0.062772	0.0255758	0.00383755	-0.00747727		85.6	-0.00168175	0.00169467	-0.00443879	-0.00092466	-0.00554688	-0.0117196
85.8	0.16958	0.12612	0.05674	-0.00601		85.8	0.3289	0.16958	0.07273	0.03172	0.01992	0.00302		85.8	0.450129	0.278406	0.126121	0.0546445	0.0203761	0.00919727		85.8	0.390929	0.173283	0.0567434	0.0206733	-0.00095723	-0.0135572		85.8	-0.00839494	-0.00516259	-0.00601232	-0.00840719	-0.0062388	-0.0167965
86	0.16764	0.13032	0.06001	-0.00872		86	0.32684	0.16764	0.06858	0.03348	0.01309	0.00078174		86	0.453102	0.279726	0.130317	0.0549661	0.0202827	0.00876846		86	0.390885	0.172584	0.0600064	0.023214	0.00053016	-0.00940636		86	-0.00104954	-0.00322784	-0.00872395	-0.00510672	-0.00545397	-0.0129292
86.2	0.16994	0.13467	0.05922	-0.00396		86.2	0.32982	0.16994	0.07309	0.03502	0.01762	0.00123		86.2	0.453985	0.285271	0.134674	0.0543475	0.0224629	0.01505		86.2	0.391541	0.179954	0.0592222	0.0243278	0.0003986	-0.00751499		86.2	-0.00561416	-0.00284124	-0.00395903	-0.0041526	-0.00464836	-0.0132574
86.4	0.17305	0.12642	0.06667	-0.00459		86.4	0.32813	0.17305	0.07179	0.03475	0.01535	0.00335		86.4	0.456508	0.276635	0.126421	0.055899	0.0211987	0.0153235		86.4	0.393784	0.18206	0.0666706	0.0266056	0.0031588	-0.00783758		86.4	-0.00414006	-0.00040355	-0.00459437	-0.00309684	-0.00494538	-0.0113053
86.6	0.17283	0.12515	0.06534	-0.00702		86.6	0.3213	0.17283	0.0744	0.03598	0.01434	0.00128		86.6	0.452598	0.276491	0.125149	0.0519779	0.0187911	0.0137339		86.6	0.394912	0.178459	0.0653354	0.0279796	0.00358524	-0.00883717		86.6	-0.00393903	-0.00658514	-0.00701539	-0.00597763	-0.0024863	-0.0132954
86.8	0.17452	0.12476	0.063	-0.00596		86.8	0.32941	0.17452	0.07359	0.03865	0.01833	0.00905		86.8	0.442716	0.27792	0.124762	0.0567191	0.0187996	0.0127709		86.8	0.391517	0.178864	0.0629974	0.0242457	0.00535547	-0.00613907		86.8	0.00037499	0.00225949	-0.00596144	-0.00830688	-0.00227065	-0.0159417
87	0.17329	0.13331	0.06264	-0.00619		87	0.32774	0.17329	0.07093	0.03339	0.01617	0.00011656		87	0.453144	0.278436	0.13331	0.0571416	0.0227321	0.0140944		87	0.392937	0.174876	0.0626437	0.0227148	0.00305399	-0.013039		87	0.00227711	0.00019767	-0.00618728	-0.00455487	-0.00281686	-0.0137095
87.2	0.16931	0.13044	0.06261	-0.00564		87.2	0.32929	0.16931	0.07118	0.03012	0.01113	-0.00341		87.2	0.451252	0.283005	0.130436	0.0571381	0.0232682	0.00897776		87.2	0.393333	0.182705	0.0626091	0.0275774	0.00530299	-0.00960751		87.2	-0.0031591	-0.00682873	-0.00564142	-0.00579532	-0.00641315	-0.0104324
87.4	0.17714	0.1297	0.06444	-0.00488		87.4	0.33727	0.17714	0.07702	0.03713	0.01701	0.00088155		87.4	0.449694	0.282759	0.129705	0.0592307	0.0241747	0.0144012		87.4	0.393042	0.182696	0.0644386	0.0257781	0.00094207	-0.00883579		87.4	0.00072368	0.00121994	-0.00487787	-0.00219016	-0.00264688	-0.0121606
87.6	0.1795	0.13035	0.06211	-0.01015		87.6	0.34075	0.1795	0.07728	0.03921	0.01931	0.01095		87.6	0.455801	0.284325	0.130354	0.0553591	0.0249595	0.0138671		87.6	0.390173	0.178617	0.0621099	0.0210944	-0.00508755	-0.0103644		87.6	-0.00761885	-0.00473543	-0.0101515	-0.00540795	-0.00463957	-0.0181913
87.8	0.17738	0.13097	0.06117	-0.01022		87.8	0.33204	0.17738	0.07385	0.03381	0.01697	0.00124		87.8	0.450576	0.28245	0.130971	0.05333	0.0196067	0.012767		87.8	0.392845	0.179501	0.0611743	0.0244246	0.00139237	-0.012412		87.8	-0.00351133	-0.0035395	-0.0102206	-0.00720519	-0.00683969	-0.0135446
88	0.17362	0.1368	0.06345	-0.01603		88	0.33691	0.17362	0.07484	0.03693	0.01749	0.00316		88	0.45733	0.284204	0.136796	0.0604185	0.0213426	0.0152274		88	0.395031	0.181967	0.063451	0.0227422	0.00220866	-0.00754488		88	-0.00658136	-0.00195424	-0.0160256	-0.00719372	-0.00523017	-0.015517
88.2	0.17519	0.13202	0.06578	-0.00344		88.2	0.33626	0.17519	0.07951	0.03539	0.01596	0.00741		88.2	0.45498	0.285428	0.132024	0.0577485	0.0244253	0.0196944		88.2	0.395112	0.184575	0.0657825	0.0227261	0.00086897	-0.00829719		88.2	-0.00448913	0.00418357	-0.00344469	-0.00104116	-0.00430658	-0.0151765
88.4	0.1852	0.13272	0.06491	-0.003		88.4	0.34043	0.1852	0.07414	0.04164	0.0184	0.01004		88.4	0.454171	0.289407	0.132716	0.0602221	0.024093	0.0145388		88.4	0.394723	0.184309	0.0649078	0.0294735	0.00661445	-0.00765911		88.4	-0.00428654	0.00053128	-0.00299663	-0.00368019	-0.0034921	-0.0152718
88.6	0.17817	0.13332	0.06576	-0.00372		88.6	0.33921	0.17817	0.0775	0.03706	0.01801	0.00595		88.6	0.456255	0.282832	0.13332	0.0549862	0.0243023	0.0145181		88.6	0.392598	0.182337	0.0657555	0.0268394	0.00537235	-0.00719004		88.6	0.00152556	-0.00139085	-0.00372279	-0.00759106	-0.00453359	-0.0136914
88.8	0.17973	0.1298	0.06426	-0.00479		88.8	0.34001	0.17973	0.07774	0.04128	0.02201	0.00624		88.8	0.453802	0.283671	0.129796	0.0611329	0.0212742	0.0109775		88.8	0.394998	0.186778	0.0642631	0.0219439	0.00073083	-0.00883909		88.8	-0.00316089	-0.00068509	-0.00479301	-0.00069048	-0.00400992	-0.0089402
89	0.17937	0.12671	0.07283	-0.00208		89	0.34378	0.17937	0.07852	0.04201	0.01975	0.00599		89	0.450925	0.278219	0.126709	0.0535307	0.0140047	0.0108301		89	0.395557	0.184672	0.0728327	0.029106	0.00574847	-0.00977723		89	-0.00193622	0.00482901	-0.00208338	-0.00320295	4.843e-05	-0.0110758
89.2	0.17613	0.13197	0.06446	-0.00491		89.2	0.33388	0.17613	0.07842	0.03192	0.01434	0.00328		89.2	0.455602	0.289102	0.131974	0.0592728	0.0219111	0.0128463		89.2	0.401437	0.186783	0.0644553	0.0263574	0.00854412	-0.0055385		89.2	-0.00058297	-0.00508789	-0.0049115	-0.00344299	-0.00070317	-0.0125389
89.4	0.1765	0.13635	0.0706	-0.00784		89.4	0.33549	0.1765	0.07618	0.0385	0.0177	0.0051		89.4	0.455902	0.283426	0.136352	0.0608488	0.0193583	0.0098128		89.4	0.398249	0.188246	0.070596	0.0240444	0.00160193	-0.0071121		89.4	-0.00316123	-0.00052946	-0.00784116	-0.00791867	-0.00237609	-0.0141895
89.6	0.17983	0.13084	0.0626	-0.00653		89.6	0.33689	0.17983	0.07637	0.03534	0.01277	0.0056		89.6	0.453601	0.289051	0.130842	0.0587258	0.0237341	0.0130017		89.6	0.396627	0.185982	0.0625984	0.0218535	0.00059093	-0.00541738		89.6	-0.00443594	-0.00523732	-0.00653474	-0.00714338	-0.00664399	-0.0154994
89.8	0.1823	0.13019	0.06352	-0.00958		89.8	0.33964	0.1823	0.0776	0.03294	0.01493	0.00099691		89.8	0.453359	0.287102	0.130186	0.0528479	0.0197914	0.0103359		89.8	0.402462	0.189102	0.0635189	0.0272247	0.00329522	-0.00779307		89.8	-0.00370649	-0.00692093	-0.00958444	-0.00973417	-0.0083911	-0.0157457
90	0.17668	0.13043	0.06596	-0.00421		90	0.33622	0.17668	0.07104	0.03444	0.01396	0.00228		90	0.454706	0.284744	0.130427	0.0599032	0.0179385	0.0121127		90	0.39359	0.185863	0.0659561	0.0240471	-0.00286158	-0.012187		90	-0.00482326	-9.767e-05	-0.00420992	-0.00458722	-0.00224259	-0.0134155
90.2	0.18243	0.12896	0.06578	-0.0102		90.2	0.34293	0.18243	0.0764	0.03478	0.01739	0.00585		90.2	0.454831	0.286069	0.128957	0.0582976	0.0199879	0.0132168		90.2	0.394776	0.183342	0.0657817	0.0230482	0.00192133	-0.00795649		90.2	-0.00695574	-0.00523265	-0.010203	-0.0069931	-0.0105281	-0.015161
90.4	0.17738	0.13243	0.0644	-0.0037		90.4	0.34408	0.17738	0.07909	0.03508	0.01657	0.0062		90.4	0.453017	0.287598	0.132428	0.057613	0.0234711	0.0174378		90.4	0.398012	0.185839	0.0644012	0.0260927	0.00373524	-0.00799953		90.4	-0.00413396	-0.00358555	-0.00370005	-0.00279376	-0.0031582	-0.0146537
90.6	0.18613	0.13563	0.06484	-0.00537		90.6	0.34665	0.18613	0.0801	0.04504	0.01793	0.00881		90.6	0.458924	0.290788	0.135635	0.0622008	0.0270623	0.014157		90.6	0.393135	0.183617	0.0648398	0.0243511	-0.0050407	-0.00861861		90.6	-0.0050283	-0.00090697	-0.00537125	-0.00540497	-0.00341849	-0.0115076
90.8	0.1866	0.1387	0.06719	-0.01055		90.8	0.34681	0.1866	0.07961	0.03991	0.02037	0.00698		90.8	0.456774	0.293363	0.138702	0.0610437	0.0206513	0.0128342		90.8	0.401728	0.187452	0.0671881	0.0260232	0.00549684	-0.00795494		90.8	-0.00656196	-0.00511553	-0.0105536	-0.00943937	-0.00524001	-0.0143323
91	0.18043	0.13241	0.05978	-0.00625		91	0.34086	0.18043	0.07902	0.03542	0.01852	0.00050204		91	0.455597	0.290998	0.132406	0.0597052	0.0228325	0.012767		91	0.394047	0.180156	0.059782	0.0211456	-0.00212695	-0.0129996		91	-0.00319231	-0.00238716	-0.00624618	-0.00701639	-0.00823964	-0.0128752
91.2	0.18209	0.13003	0.06643	-0.0043		91.2	0.34142	0.18209	0.07557	0.03628	0.01291	0.00124		91.2	0.456769	0.291491	0.130028	0.057055	0.0207111	0.0119567		91.2	0.398474	0.190331	0.0664315	0.0237928	0.00494742	-0.00433144		91.2	-0.00176417	0.00151765	-0.0042975	-0.00500934	-0.00263216	-0.0115438
91.4	0.17959	0.13483	0.066	-0.00556		91.4	0.33849	0.17959	0.07718	0.03697	0.0127	0.00477		91.4	0.45831	0.289461	0.134829	0.0595846	0.0233944	0.0137094		91.4	0.39875	0.188537	0.0660032	0.024336	0.00365839	-0.00820451		91.4	-0.0008132	0.00211012	-0.00555982	-0.00324975	0.00026083	-0.0130117
91.6	0.18197	0.13868	0.07109	-0.01204		91.6	0.35066	0.18197	0.08182	0.04232	0.0188	0.00359		91.6	0.461724	0.292641	0.138676	0.058716	0.0230522	0.0138854		91.6	0.402356	0.192016	0.0710851	0.0276985	0.00461071	-0.00350194		91.6	-0.00333292	0.00102677	-0.0120439	-0.00710239	-0.00884488	-0.0107951
91.8	0.18549	0.13389	0.06875	-0.01157		91.8	0.34206	0.18549	0.07803	0.03951	0.0117	0.00224		91.8	0.455797	0.290805	0.13389	0.0568067	0.024004	0.0122475		91.8	0.398964	0.186218	0.0687474	0.0258955	-0.0007725	-0.0117042		91.8	-0.00877338	-0.0117275	-0.0115741	-0.0105825	-0.0104399	-0.0181666
92	0.18156	0.1398	0.07063	-0.00768		92	0.34557	0.18156	0.07678	0.03594	0.01534	0.00211		92	0.465331	0.295668	0.139802	0.0610557	0.0267981	0.0166443		92	0.399541	0.190614	0.0706322	0.0274793	0.00264361	-0.00914769		92	-0.00590598	-0.00364136	-0.00767812	-0.00804019	-0.00501314	-0.0167104
92.2	0.18442	0.13478	0.06999	-0.0088		92.2	0.34298	0.18442	0.07907	0.03738	0.01592	0.00458		92.2	0.459289	0.293977	0.134783	0.0624475	0.0225254	0.0172764		92.2	0.398601	0.188912	0.0699904	0.0320853	0.00345572	-0.00509982		92.2	-0.00421184	-0.00602377	-0.00879674	-0.0039683	-0.0047072	-0.0199351
92.4	0.18745	0.1308	0.06891	-0.00393		92.4	0.34483	0.18745	0.08487	0.03914	0.02021	0.00784		92.4	0.459661	0.293864	0.130796	0.0547069	0.0239621	0.00901782		92.4	0.400274	0.191215	0.0689082	0.0304927	0.00355678	-0.00597154		92.4	-0.00090147	0.00131477	-0.00392886	-0.00314653	0.00083076	-0.0116057
92.6	0.18894	0.13814	0.07285	-0.00972		92.6	0.35034	0.18894	0.08402	0.04063	0.01654	0.0045		92.6	0.456556	0.293542	0.138137	0.064849	0.0267976	0.0177477		92.6	0.399931	0.189325	0.0728497	0.0262433	-0.00227647	-0.00836203		92.6	-0.00135739	0.00285593	-0.00972475	-0.00447375	-0.0008228	-0.0148635
92.8	0.18274	0.13433	0.07016	-0.00884		92.8	0.3432	0.18274	0.08423	0.03914	0.02113	0.00582		92.8	0.461153	0.290662	0.134328	0.0560639	0.0224135	0.013773		92.8	0.405542	0.196106	0.0701575	0.0266543	0.00801324	-0.00509627		92.8	-0.00587971	-0.00174641	-0.00884195	-0.006165	-0.00587557	-0.0155202
93	0.18346	0.1367	0.06817	-0.00481		93	0.34787	0.18346	0.07628	0.04022	0.01731	0.00774		93	0.458184	0.28968	0.136702	0.054404	0.0240025	0.0128566		93	0.401444	0.192099	0.06817	0.027811	0.00274382	-0.00643815		93	-0.00063228	-0.00349804	-0.00480519	-0.00727517	-0.00783986	-0.0153798
93.2	0.17711	0.13461	0.06565	-0.00813		93.2	0.34788	0.17711	0.07785	0.0349	0.01442	0.00349		93.2	0.457416	0.295442	0.134614	0.0607891	0.0210381	0.015083		93.2	0.400698	0.19169	0.06565	0.02172	0.0010499	-0.0120548		93.2	-0.00058892	-0.00055791	-0.00812938	-0.00510557	-0.00206615	-0.0135298
93.4	0.18423	0.13733	0.06559	-0.00832		93.4	0.35173	0.18423	0.08394	0.04082	0.0184	0.00846		93.4	0.457093	0.290971	0.137326	0.0576956	0.0210846	0.00977148		93.4	0.399683	0.188677	0.0655917	0.022911	0.00073951	-0.00635457		93.4	-0.00203201	-0.00018144	-0.00831636	-0.00869402	-0.00183293	-0.0169999
93.6	0.18444	0.13758	0.06979	-0.00491		93.6	0.34852	0.18444	0.08254	0.03391	0.01751	0.00488		93.6	0.459401	0.300867	0.137578	0.0584238	0.0185155	0.0145858		93.6	0.40214	0.189382	0.0697885	0.0253159	0.0014021	-0.00727551		93.6	-0.00372967	-0.0022698	-0.00490518	-0.00237496	-0.00257076	-0.0149055
93.8	0.18913	0.1401	0.06315	-0.00681		93.8	0.3511	0.18913	0.08466	0.03884	0.01471	0.00405		93.8	0.46226	0.297814	0.140096	0.0619133	0.0215045	0.0143686		93.8	0.397964	0.185671	0.0631511	0.028154	-0.00210219	-0.0123147		93.8	-0.00366051	0.00066695	-0.00680878	-0.0061404	-0.00423629	-0.0092992
94	0.18635	0.13793	0.07574	-0.00784		94	0.35184	0.18635	0.07485	0.03351	0.01335	0.00067728		94	0.463497	0.297752	0.137928	0.0585435	0.0222227	0.0106336		94	0.403637	0.200313	0.0757361	0.0318769	0.00954405	-0.00139442		94	4.744e-05	-0.00307531	-0.00783685	-0.0057637	-0.00344621	-0.0170895
94.2	0.18713	0.14026	0.06941	-0.00739		94.2	0.34532	0.18713	0.07802	0.03608	0.01816	0.00177		94.2	0.464212	0.296186	0.14026	0.0626738	0.0264115	0.0178216		94.2	0.402104	0.192711	0.069413	0.0253926	0.00200292	-0.0117581		94.2	-0.00787314	-0.00538936	-0.00739403	-0.00996423	-0.00847301	-0.0181839
94.4	0.19168	0.13567	0.06616	-0.01065		94.4	0.35663	0.19168	0.08432	0.04488	0.02381	0.01167		94.4	0.458685	0.298323	0.135667	0.0570866	0.0178944	0.0112727		94.4	0.400986	0.190101	0.0661565	0.0230092	-0.00237956	-0.0115665		94.4	-0.00504505	-0.00388628	-0.0106474	-0.00874695	-0.00765155	-0.0170262
94.6	0.1839	0.14277	0.06793	-0.00366		94.6	0.35141	0.1839	0.08344	0.04039	0.02116	0.00507		94.6	0.46302	0.298745	0.142766	0.0602487	0.0259826	0.0138329		94.6	0.401077	0.190715	0.0679343	0.0209476	0.00125857	-0.0107593		94.6	-0.0040446	-0.00354403	-0.00366242	-0.00678653	-0.00196987	-0.0103583
94.8	0.191	0.13808	0.06764	-0.00149		94.8	0.35372	0.191	0.08485	0.04237	0.01857	0.00575		94.8	0.467028	0.29602	0.138085	0.0615029	0.0246108	0.0159291		94.8	0.403251	0.191528	0.0676424	0.0279091	0.00071839	-0.00767417		94.8	-0.00157578	0.00342215	-0.00148562	-0.00463842	-0.00390008	-0.0155125
95	0.18692	0.13525	0.068	-0.00375		95	0.35114	0.18692	0.08115	0.03767	0.01638	0.0035		95	0.456922	0.289889	0.135247	0.0532029	0.0193848	0.00980512		95	0.400594	0.195189	0.0680039	0.0261095	-0.00187928	-0.0089043		95	-0.00327411	0.001457	-0.00375322	-0.00192146	-0.00012544	-0.00981034
95.2	0.18802	0.14238	0.06788	-0.007		95.2	0.35054	0.18802	0.08234	0.03782	0.01752	0.00232		95.2	0.464053	0.298283	0.14238	0.0628484	0.0226799	0.0149858		95.2	0.399259	0.193962	0.0678777	0.0271855	0.00040341	-0.0119312		95.2	0.00093641	0.00386729	-0.00699748	-0.00521833	-0.00568092	-0.0110641
95.4	0.19089	0.13598	0.06997	-0.00686		95.4	0.35174	0.19089	0.07982	0.04046	0.01404	0.00328		95.4	0.462555	0.303738	0.135976	0.0579172	0.0185077	0.010908		95.4	0.403748	0.194493	0.0699713	0.0242211	0.00571186	-0.00305285		95.4	-0.00203564	-0.00319027	-0.00685644	-0.0060954	-0.00338429	-0.0114289
95.6	0.19007	0.14576	0.07046	-0.00851		95.6	0.35627	0.19007	0.07889	0.04006	0.02294	0.00556		95.6	0.463136	0.297771	0.145761	0.062186	0.0264912	0.0164323		95.6	0.404006	0.192275	0.0704597	0.0274312	0.0008092	-0.00970398		95.6	-0.00154046	-0.00083228	-0.00850632	-0.00740975	-0.00343597	-0.0119626
95.8	0.19042	0.13604	0.06522	-0.00924		95.8	0.35501	0.19042	0.0798	0.03714	0.01373	0.00022092		95.8	0.4624	0.296479	0.136041	0.0578968	0.0193113	0.0133931		95.8	0.404472	0.190739	0.0652226	0.0236822	0.00063808	-0.00919542		95.8	-0.00495338	-0.00325743	-0.00924394	-0.00302757	-0.00657791	-0.0158957
96	0.19161	0.1426	0.06966	-0.00458		96	0.35805	0.19161	0.08726	0.04165	0.01831	0.00641		96	0.468378	0.300908	0.142597	0.0630853	0.0246638	0.0162854		96	0.406462	0.194454	0.0696622	0.0254904	0.00417574	-0.0103659		96	-0.00173528	-0.00249828	-0.00458037	-0.00283662	-0.0008588	-0.0128741
96.2	0.19243	0.14121	0.06745	-0.00588		96.2	0.35809	0.19243	0.08504	0.04013	0.02143	0.00498		96.2	0.464097	0.30398	0.141211	0.060066	0.0230521	0.0132319		96.2	0.403199	0.195362	0.0674461	0.0239976	0.00162231	-0.0101428		96.2	-0.00386108	-0.0018108	-0.00587666	-0.00490019	-0.00582452	-0.0119131
96.4	0.18913	0.13729	0.06644	-0.00351		96.4	0.35828	0.18913	0.08532	0.04083	0.01992	0.00277		96.4	0.462374	0.302938	0.137288	0.0600003	0.0193537	0.0180377		96.4	0.409598	0.193891	0.0664374	0.029933	0.00438478	-0.00344643		96.4	-0.00193044	-0.00282047	-0.00350701	-0.00379241	-0.00181046	-0.0169713
96.6	0.19231	0.14755	0.07127	-0.00724		96.6	0.36118	0.19231	0.08796	0.04024	0.0227	0.00845		96.6	0.464331	0.307726	0.14755	0.0620023	0.026718	0.01452		96.6	0.409112	0.197252	0.0712657	0.0265619	-0.00041223	-0.00683204		96.6	-0.00475521	-0.00131651	-0.00724127	-0.00726116	-0.0044463	-0.016501
96.8	0.19254	0.13747	0.06354	-0.00394		96.8	0.35794	0.19254	0.08286	0.04125	0.01605	0.00308		96.8	0.46374	0.295291	0.137472	0.0546605	0.0224372	0.0133441		96.8	0.40307	0.193644	0.0635383	0.0220485	-0.00117137	-0.00894872		96.8	-0.00682975	-0.00324599	-0.00393683	-0.00746519	-0.00445655	-0.00894127
97	0.1948	0.14572	0.07132	0.00175		97	0.35973	0.1948	0.08493	0.04385	0.01907	0.00331		97	0.464995	0.302248	0.145725	0.0614014	0.024329	0.0159374		97	0.40623	0.202464	0.0713241	0.0272177	0.00398044	-0.00641425		97	-0.00280426	-5.419e-05	0.00174948	-0.0022974	-0.00315076	-0.0148202
97.2	0.19584	0.14469	0.07127	-0.01024		97.2	0.36106	0.19584	0.08625	0.04308	0.01788	0.00511		97.2	0.467622	0.304373	0.144692	0.0634307	0.027083	0.018541		97.2	0.40673	0.200893	0.0712707	0.0287113	0.00418993	-0.0102106		97.2	-0.00796432	-0.00744278	-0.0102409	-0.0150931	-0.00979032	-0.0177491
97.4	0.1927	0.1389	0.06959	-0.01553		97.4	0.35541	0.1927	0.08095	0.03724	0.01604	-0.00126		97.4	0.466284	0.30157	0.138897	0.0621465	0.0225995	0.00999882		97.4	0.401322	0.196633	0.0695892	0.0258835	0.00133555	-0.00771663		97.4	-0.00373348	-0.00936233	-0.0155337	-0.0115544	-0.00720005	-0.0194261
97.6	0.18956	0.14183	0.06996	-0.0093		97.6	0.36131	0.18956	0.08612	0.03941	0.01724	0.00211		97.6	0.46743	0.309054	0.141835	0.0655061	0.0272551	0.0115851		97.6	0.40771	0.198637	0.0699573	0.02796	0.0058491	-0.00550875		97.6	-0.00906805	-0.00355186	-0.00930482	-0.0101113	-0.00507872	-0.0193896
97.8	0.19007	0.14303	0.07372	-0.01106		97.8	0.3604	0.19007	0.0844	0.03921	0.02073	0.00519		97.8	0.46119	0.302934	0.143025	0.0587295	0.0216224	0.0128904		97.8	0.40903	0.202708	0.0737227	0.0302173	0.0031508	-0.00626368		97.8	-0.00868621	-0.00502429	-0.0110634	-0.00708415	-0.00474732	-0.0121277
98	0.19205	0.14241	0.06728	-0.00865		98	0.35778	0.19205	0.08605	0.03594	0.01711	0.00733		98	0.464177	0.307466	0.142414	0.0628425	0.0235934	0.0152847		98	0.403167	0.19631	0.0672755	0.0246502	-0.0006353	-0.0130259		98	-0.00845377	-0.00484692	-0.00865464	-0.00779253	-0.00726777	-0.0152171
98.2	0.18551	0.14004	0.07741	-0.00673		98.2	0.35533	0.18551	0.07899	0.03692	0.01649	-0.00023151		98.2	0.462679	0.301071	0.140038	0.0607854	0.0219605	0.014222		98.2	0.406761	0.198508	0.07741	0.026556	0.00625748	-0.00533349		98.2	-0.00177463	-0.00111868	-0.00672959	-0.00163259	-0.00292134	-0.0105701
98.4	0.19864	0.1398	0.07213	-0.00813		98.4	0.36139	0.19864	0.0841	0.04036	0.01762	0.00535		98.4	0.464751	0.299223	0.139799	0.0597658	0.021729	0.0101124		98.4	0.409685	0.203921	0.0721296	0.0311072	0.00228918	-0.00547145		98.4	-0.00305348	-0.00162894	-0.00812529	-0.00686239	-0.00348204	-0.012222
98.6	0.20374	0.14757	0.0706	-0.00867		98.6	0.36594	0.20374	0.08562	0.04798	0.02175	0.01109		98.6	0.46708	0.31004	0.147572	0.0637581	0.0292674	0.0159915		98.6	0.407441	0.200418	0.0705995	0.0282787	0.00099873	-0.00884175		98.6	-0.0025584	-0.00473622	-0.00866521	-0.0080393	-0.00630274	-0.0128006
98.8	0.19965	0.14401	0.07402	-0.00686		98.8	0.3676	0.19965	0.085	0.04571	0.02203	0.00522		98.8	0.468161	0.307811	0.144015	0.0626955	0.0182206	0.0171458		98.8	0.40738	0.198816	0.0740219	0.0260627	0.00367188	-0.0120657		98.8	-0.00417642	-0.00114682	-0.00685783	-0.00879918	-0.00354963	-0.0129984
99	0.19357	0.1431	0.06898	-0.00515		99	0.36279	0.19357	0.0858	0.04068	0.01891	0.00447		99	0.465102	0.308681	0.143095	0.0658508	0.0248725	0.0142075		99	0.40252	0.203908	0.0689832	0.0258651	-0.00122293	-0.00571177		99	-0.00418335	-0.00409701	-0.00515072	-0.00354152	-0.00458097	-0.0155077
99.2	0.19574	0.14287	0.07334	-0.00489		99.2	0.36476	0.19574	0.08818	0.03942	0.02074	0.00651		99.2	0.469737	0.302099	0.14287	0.0634636	0.0227238	0.0149566		99.2	0.411804	0.204882	0.0733446	0.0298523	0.00545973	-0.00953022		99.2	-0.00071668	-0.00379161	-0.00488609	-0.0043831	-0.0008094	-0.0117398
99.4	0.19358	0.14181	0.07282	-0.00116		99.4	0.36389	0.19358	0.08463	0.03982	0.01327	0.00466		99.4	0.46355	0.304082	0.141806	0.0633753	0.0233837	0.013668		99.4	0.409615	0.200881	0.0728176	0.0302055	0.00267138	-0.00762195		99.4	6.47e-06	0.00245244	-0.00115989	-0.00064209	-0.00257119	-0.0144508
99.6	0.19833	0.14469	0.07265	-0.01343		99.6	0.36693	0.19833	0.08866	0.04015	0.0237	0.00564		99.6	0.465308	0.305251	0.144693	0.0651691	0.0244346	0.0136668		99.6	0.406455	0.204147	0.0726531	0.0289193	-0.00262528	-0.0105461		99.6	-0.00680352	-0.0038854	-0.0134309	-0.00572212	-0.00545688	-0.0140684
99.8	0.2017	0.14468	0.06882	-0.00686		99.8	0.36675	0.2017	0.08919	0.04224	0.01969	0.00637		99.8	0.465039	0.305936	0.14468	0.0603477	0.0215398	0.0132119		99.8	0.404935	0.19845	0.0688233	0.0242008	0.00026443	-0.0130719		99.8	-0.00467735	-5.079e-05	-0.00685811	-0.00455308	-0.00331975	-0.0151387
100	0.19633	0.14703	0.0742	-0.01052		100	0.36523	0.19633	0.08726	0.0392	0.02035	0.00414		100	0.470001	0.309582	0.147035	0.0672583	0.0264034	0.0174956		100	0.410127	0.206065	0.0741997	0.0296448	0.0014144	-0.00750061		100	-0.00112649	-0.00100825	-0.0105171	-0.00348713	-0.00143719	-0.0110004
100.2	0.19612	0.14281	0.07594	-0.00295		100.2	0.3681	0.19612	0.08284	0.03856	0.01982	0.00486		100.2	0.466797	0.308491	0.142811	0.0597915	0.0191333	0.0146542		100.2	0.405774	0.211056	0.0759389	0.0288839	0.00454608	-0.00837235		100.2	-0.00059762	0.0064236	-0.00295455	-0.00066249	0.00416504	-0.00983991
100.4	0.1975	0.14741	0.07472	-0.00548		100.4	0.3746	0.1975	0.08537	0.0451	0.02058	0.00391		100.4	0.471694	0.310401	0.147407	0.0641395	0.0283732	0.0197153		100.4	0.406462	0.207829	0.0747157	0.0290495	0.00771458	-0.00700869		100.4	-0.00789163	-0.0040283	-0.00548062	-0.0084703	-0.00513491	-0.0114005
100.6	0.19242	0.14572	0.07271	-0.00683		100.6	0.36126	0.19242	0.08442	0.03885	0.01098	0.00312		100.6	0.470215	0.313734	0.145716	0.0650815	0.0272635	0.0178445		100.6	0.405658	0.200916	0.0727088	0.0275628	0.0013027	-0.00943917		100.6	-0.00079516	7.582e-05	-0.0068311	-0.00642291	-0.001939	-0.00896706
100.8	0.19652	0.1513	0.07284	-0.00962		100.8	0.36733	0.19652	0.08398	0.04066	0.02022	0.00459		100.8	0.466951	0.315564	0.151303	0.0606566	0.0300537	0.0167617		100.8	0.407444	0.203075	0.0728434	0.0323162	0.00411782	-0.0069363		100.8	-0.00502164	-0.00179657	-0.00961896	-0.00735046	-0.00392154	-0.0174725
101	0.19609	0.14411	0.07651	-0.00536		101	0.3708	0.19609	0.08728	0.03962	0.01743	0.00458		101	0.467397	0.309542	0.144107	0.0616346	0.0257436	0.0111606		101	0.408338	0.207399	0.0765124	0.0308062	0.00714996	-0.00839067		101	-0.00367124	-0.00257533	-0.0053645	-0.00371954	-0.00509389	-0.0152131
101.2	0.19859	0.14052	0.07305	-0.00597		101.2	0.37469	0.19859	0.0909	0.04379	0.02341	0.00295		101.2	0.464827	0.311345	0.140524	0.058134	0.0244928	0.0122037		101.2	0.407332	0.204211	0.0730478	0.0325397	0.00494636	-0.00522748		101.2	-0.00382885	-0.00319786	-0.00597084	-0.00298993	-0.00034819	-0.012971
101.4	0.19988	0.13939	0.06879	-0.00939		101.4	0.37163	0.19988	0.08669	0.03873	0.02179	0.00178		101.4	0.467997	0.309009	0.139392	0.0567919	0.0240083	0.011098		101.4	0.406292	0.203599	0.0687923	0.0286533	0.00306434	-0.00699732		101.4	-0.00624459	-0.00104738	-0.00939259	-0.00663996	-0.00331665	-0.0124709
101.6	0.2003	0.14674	0.0732	-0.00845		101.6	0.36316	0.2003	0.08824	0.04315	0.02166	0.00357		101.6	0.473726	0.313137	0.146739	0.0675335	0.0247092	0.0175956		101.6	0.406105	0.205914	0.0731998	0.0270498	0.0050495	-0.0104951		101.6	-0.00304317	-0.00639605	-0.00844915	-0.0045239	-0.00240233	-0.0136325
101.8	0.20266	0.14568	0.07794	-0.00542		101.8	0.36787	0.20266	0.08894	0.03989	0.01795	0.00697		101.8	0.465406	0.309564	0.145681	0.0615536	0.0213264	0.0111414		101.8	0.415021	0.207468	0.0779366	0.0323618	0.0051608	-0.0036988		101.8	-0.00310857	0.00060495	-0.00542316	-0.0033631	-0.00354366	-0.0101414
102	0.20338	0.14523	0.07477	-0.00773		102	0.37486	0.20338	0.08994	0.04627	0.02021	0.0073		102	0.464271	0.311597	0.145234	0.0601646	0.018731	0.0133178		102	0.413028	0.20852	0.0747685	0.0322953	0.00605547	-0.00679395		102	-0.00774907	-0.00273196	-0.00772682	-0.00546315	-0.00236528	-0.0120355
102.2	0.19895	0.15261	0.07127	-0.00735		102.2	0.3693	0.19895	0.08436	0.04094	0.01729	0.00444		102.2	0.474449	0.311389	0.152614	0.0649065	0.0266154	0.0144278		102.2	0.40448	0.203518	0.0712699	0.0247117	-0.00097772	-0.0142249		102.2	-0.00622503	-0.0055396	-0.00734569	-0.00562558	-0.00503908	-0.0150287
102.4	0.2009	0.14342	0.07758	-0.00689		102.4	0.37626	0.2009	0.0878	0.04527	0.02019	0.00764		102.4	0.464451	0.309132	0.143417	0.0627767	0.0200224	0.0123333		102.4	0.408902	0.211382	0.0775804	0.0338651	0.00592066	-0.0073348		102.4	-0.0033808	-0.00149731	-0.00688534	-0.00660117	-0.0034866	-0.0149893
102.6	0.20355	0.14658	0.07319	0.00117		102.6	0.37894	0.20355	0.09278	0.04411	0.02373	0.00981		102.6	0.473055	0.312468	0.146585	0.0642092	0.0276195	0.0128959		102.6	0.40629	0.20833	0.0731939	0.0255925	-0.00383032	-0.00901555		102.6	-0.00363944	0.00375249	0.00116858	-0.00355281	-0.00355455	-0.00968838
102.8	0.20292	0.15226	0.07385	-0.00586		102.8	0.37435	0.20292	0.09564	0.0438	0.02364	0.00715		102.8	0.47022	0.312541	0.15226	0.0627162	0.0248933	0.0178535		102.8	0.411693	0.216839	0.0738463	0.0333875	0.0117048	-0.0033515		102.8	-0.00276392	0.00082289	-0.00585623	0.00043222	-0.00224885	-0.0127304
103	0.20567	0.14513	0.07494	-0.01071		103	0.37592	0.20567	0.09099	0.04678	0.02328	0.00696		103	0.467966	0.309191	0.145131	0.0622397	0.0219661	0.013805		103	0.412937	0.206891	0.0749444	0.0293264	0.00576394	-0.00550109		103	-0.00142423	-0.00422435	-0.0107115	-0.00754775	0.00034042	-0.0149318
103.2	0.20489	0.15089	0.07573	-0.00629		103.2	0.37971	0.20489	0.0855	0.0461	0.01855	0.00562		103.2	0.470603	0.316974	0.150888	0.066389	0.0269978	0.0159689		103.2	0.413208	0.216146	0.075726	0.031537	0.00838263	-0.00400002		103.2	-0.00497344	-0.00358341	-0.00629193	-0.00487466	0.00093626	-0.0115639
103.4	0.20373	0.15199	0.07375	-0.00625		103.4	0.37748	0.20373	0.0876	0.04059	0.01615	0.00264		103.4	0.474937	0.319199	0.151988	0.0671671	0.0303221	0.0163852		103.4	0.401657	0.203992	0.0737537	0.0244161	-0.00313451	-0.0108843		103.4	-0.00112612	0.00054859	-0.00624745	-0.00548114	-0.00182637	-0.0131125
103.6	0.20513	0.15045	0.06939	-0.00991		103.6	0.3745	0.20513	0.08478	0.04263	0.01744	0.00278		103.6	0.470509	0.315545	0.150452	0.0616158	0.0253531	0.0128475		103.6	0.414811	0.204333	0.0693883	0.0262642	0.00266977	-0.0123887		103.6	-0.00464004	-0.00502897	-0.00990755	-0.0161526	-0.00780976	-0.0210564
103.8	0.21007	0.15445	0.07684	-0.00538		103.8	0.37727	0.21007	0.09087	0.04303	0.02071	0.00484		103.8	0.476843	0.317024	0.154453	0.0662903	0.0307628	0.0194539		103.8	0.417276	0.212451	0.0768362	0.0318826	0.00603681	-0.00418285		103.8	0.00069018	-0.00157899	-0.00537595	-0.00306705	-0.00588499	-0.010163
104	0.21168	0.14947	0.07399	-0.00172		104	0.3761	0.21168	0.08769	0.04369	0.0198	0.0026		104	0.470286	0.316264	0.149469	0.0691934	0.0264272	0.0148967		104	0.403452	0.209182	0.0739915	0.0275616	-0.0009182	-0.00954554		104	0.00554416	0.00379383	-0.00172462	0.00222854	2.43e-05	-0.00932248
104.2	0.20351	0.14353	0.07296	-0.00611		104.2	0.37661	0.20351	0.0916	0.0411	0.02115	0.0054		104.2	0.471105	0.319078	0.143532	0.0653997	0.0236566	0.0132403		104.2	0.409933	0.209257	0.0729632	0.0306047	0.00402651	-0.00657036		104.2	-0.0038598	7.959e-05	-0.00611469	-0.0038659	2.663e-05	-0.0135481
104.4	0.2072	0.14893	0.07863	-0.01149		104.4	0.38607	0.2072	0.08665	0.04483	0.01882	0.00943		104.4	0.475298	0.320664	0.148934	0.0656902	0.0253359	0.0127988		104.4	0.409267	0.205619	0.0786265	0.0291929	0.00459292	-0.00918526		104.4	-0.00963184	-0.0115806	-0.0114862	-0.00921866	-0.00958899	-0.018889
104.6	0.20582	0.14585	0.07302	-0.00289		104.6	0.37727	0.20582	0.09173	0.0481	0.02423	0.00754		104.6	0.470011	0.317979	0.145853	0.0642652	0.0185497	0.0130051		104.6	0.406609	0.208619	0.0730225	0.026072	-0.00154845	-0.0132637		104.6	-0.00224213	-0.00150978	-0.00289373	-0.00764682	-0.00613385	-0.0175763
104.8	0.20565	0.14798	0.07784	-0.00554		104.8	0.37955	0.20565	0.08398	0.04301	0.01892	0.00816		104.8	0.47219	0.317052	0.147979	0.0642931	0.0220888	0.0127102		104.8	0.411939	0.215397	0.077843	0.0364266	0.00973064	-0.00561838		104.8	-0.00322732	0.0003997	-0.00554095	-0.00619683	-0.00360636	-0.0184719
105	0.20414	0.15288	0.0745	-0.00901		105	0.37784	0.20414	0.08712	0.03934	0.01678	-0.00065158		105	0.470459	0.318336	0.152881	0.058361	0.0204744	0.0126621		105	0.408683	0.210268	0.0745023	0.0255221	0.00543665	-0.0114345		105	-0.00784705	-0.00359779	-0.00901063	-0.00725891	0.00057906	-0.0121652
105.2	0.20572	0.14982	0.07018	-0.00838		105.2	0.38051	0.20572	0.08794	0.04225	0.01578	0.0056		105.2	0.472112	0.314825	0.149823	0.0639641	0.0239777	0.0146811		105.2	0.404508	0.205366	0.0701828	0.0232698	-0.00013321	-0.0140947		105.2	-0.00232241	-0.00448408	-0.00837921	-0.00704873	-0.00384326	-0.0153103
105.4	0.21187	0.15366	0.0766	-0.00998		105.4	0.38585	0.21187	0.09401	0.04582	0.02517	0.0082		105.4	0.469329	0.319129	0.153663	0.0669894	0.0240353	0.0148244		105.4	0.409371	0.210508	0.0765965	0.0275147	0.00594252	-0.00904003		105.4	-0.00209054	-0.00216091	-0.00997633	-0.00861415	-0.00468276	-0.0129769
105.6	0.2043	0.14821	0.08127	-0.00322		105.6	0.38144	0.2043	0.08846	0.03622	0.01675	0.00234		105.6	0.473095	0.319422	0.148214	0.0676772	0.0245386	0.0111343		105.6	0.406326	0.215489	0.0812654	0.0292909	0.00594149	-0.00642121		105.6	-0.00189167	-0.0039394	-0.00321566	-0.00527261	-0.00168139	-0.00881292
105.8	0.20771	0.14627	0.07424	-0.00404		105.8	0.37825	0.20771	0.0887	0.04466	0.01912	0.00604		105.8	0.469007	0.318558	0.146268	0.0633246	0.0243885	0.0105188		105.8	0.411606	0.213087	0.0742409	0.0331331	0.00103366	-0.00659494		105.8	-0.00131879	-0.00432245	-0.00403922	-0.00403193	-0.00278582	-0.0112532
106	0.20644	0.15601	0.07853	-0.00347		106	0.37739	0.20644	0.09232	0.04237	0.01912	0.00455		106	0.478236	0.323141	0.156008	0.0689783	0.0282222	0.0162057		106	0.41068	0.212435	0.0785346	0.0273932	0.00400906	-0.00838182		106	-0.00508533	0.00061495	-0.00346843	-0.00614092	-0.00206239	-0.0162209
106.2	0.20606	0.15806	0.08037	-0.00692		106.2	0.37868	0.20606	0.09259	0.03957	0.01812	0.00228		106.2	0.478206	0.324906	0.158064	0.0728805	0.0281823	0.0167498		106.2	0.412427	0.215914	0.0803715	0.0319204	0.00425447	-0.00332034		106.2	-0.00239358	0.00369564	-0.00692092	-0.0010033	0.00036305	-0.0117495
106.4	0.20272	0.14704	0.07484	-0.0052		106.4	0.37033	0.20272	0.08655	0.04212	0.01512	-0.00251		106.4	0.468893	0.319652	0.147038	0.0632416	0.0188097	0.00918231		106.4	0.406086	0.210371	0.0748372	0.0276153	0.00107308	-0.00942441		106.4	-0.00264711	-0.00137255	-0.00520343	-0.00231668	-0.00191957	-0.0129093
106.6	0.21185	0.1521	0.07714	-0.00307		106.6	0.38143	0.21185	0.08765	0.04419	0.02212	0.00292		106.6	0.471318	0.319968	0.152104	0.0688737	0.0221759	0.0156411		106.6	0.41104	0.209499	0.0771438	0.0295774	0.00012707	-0.00919633		106.6	-0.00428007	-0.00102726	-0.00306578	0.00174446	-0.00125883	-0.0113322
106.8	0.21277	0.14849	0.07174	-0.00436		106.8	0.37613	0.21277	0.09243	0.04796	0.01963	0.00507		106.8	0.469652	0.316328	0.148494	0.0618815	0.0221123	0.0103669		106.8	0.408721	0.215804	0.071739	0.0246528	0.00067355	-0.00841049		106.8	-0.00047573	-0.00211795	-0.00435657	-0.00146206	-0.00445796	-0.00997495
107	0.21268	0.14812	0.08031	-0.00342		107	0.38311	0.21268	0.09405	0.04508	0.02002	0.00516		107	0.476662	0.31926	0.148124	0.0629794	0.0223837	0.0156848		107	0.4135	0.219617	0.0803089	0.0334128	0.00712306	-0.00941688		107	0.0007808	0.00060929	-0.00342317	0.00056733	0.00154021	-0.00832887
107.2	0.2087	0.15466	0.07936	-0.00357		107.2	0.38244	0.2087	0.09109	0.04175	0.01897	0.00297		107.2	0.473469	0.325639	0.154659	0.0712771	0.0273352	0.0164704		107.2	0.412932	0.217893	0.079362	0.0316837	0.00654941	-0.00500605		107.2	-0.00404284	0.00026793	-0.00357196	-0.00672795	-0.00691163	-0.0136667
107.4	0.21264	0.15416	0.07983	-0.00835		107.4	0.38383	0.21264	0.09318	0.04089	0.01963	0.00479		107.4	0.47378	0.324778	0.154157	0.0631455	0.0247576	0.0160637		107.4	0.410415	0.218772	0.0798283	0.0299014	0.00580867	-0.00762004		107.4	-0.00616744	0.00137534	-0.00835416	-0.00637168	-0.00612143	-0.0152386
107.6	0.20996	0.1526	0.08036	0.00034752		107.6	0.38773	0.20996	0.09032	0.04182	0.01918	0.00418		107.6	0.477438	0.32134	0.152602	0.0687369	0.0256056	0.0167235		107.6	0.413269	0.218661	0.0803558	0.0327253	0.00230784	-0.00258865		107.6	0.00037633	0.00134001	0.00034752	-0.00479154	-0.00110808	-0.0155976
107.8	0.21077	0.15164	0.07328	-0.01044		107.8	0.38354	0.21077	0.09298	0.04062	0.01827	0.00484		107.8	0.473841	0.322581	0.151644	0.0643376	0.0271181	0.0164051		107.8	0.410919	0.218907	0.0732805	0.0286796	0.00662749	-0.0102051		107.8	-0.00185537	-0.00066165	-0.0104363	-0.00833999	-0.00452782	-0.0154549
108	0.20444	0.15307	0.07779	-0.00357		108	0.37683	0.20444	0.08866	0.04042	0.01671	0.00347		108	0.471492	0.322953	0.153073	0.0647542	0.0268694	0.0131798		108	0.41015	0.218445	0.0777932	0.0278114	0.00378887	-0.00765257		108	-0.00020748	-0.00377699	-0.0035687	-0.00453107	-0.00255929	-0.00993844
108.2	0.21587	0.15169	0.07568	-0.0118		108.2	0.38997	0.21587	0.09366	0.04968	0.02172	0.00487		108.2	0.478318	0.324603	0.15169	0.0671141	0.024486	0.0171857		108.2	0.413794	0.214659	0.0756791	0.0248468	0.00384969	-0.00933255		108.2	-0.00771288	-0.00550751	-0.0118007	-0.0114486	-0.00609995	-0.0206434
108.4	0.21201	0.15547	0.07842	-0.0054		108.4	0.39045	0.21201	0.09332	0.042	0.02281	0.00821		108.4	0.4743	0.327637	0.155471	0.0683665	0.0314063	0.021258		108.4	0.409916	0.21748	0.078416	0.0297989	0.00038973	-0.0123785		108.4	-0.0036683	0.00592851	-0.0053999	-0.00497505	-0.00020122	-0.00614369
108.6	0.21653	0.15722	0.08291	-0.00424		108.6	0.38232	0.21653	0.09536	0.04427	0.02261	0.00823		108.6	0.471566	0.325724	0.157217	0.0661184	0.0237635	0.0161578		108.6	0.407628	0.218531	0.0829079	0.0301072	0.00727799	-0.0055535		108.6	-0.00244128	-0.00090498	-0.00424084	-0.00043993	-0.00247012	-0.0159353
108.8	0.21082	0.15049	0.07827	-0.00071512		108.8	0.37619	0.21082	0.08963	0.04356	0.0172	0.00229		108.8	0.473207	0.323284	0.150486	0.0660445	0.0194557	0.0129154		108.8	0.413183	0.220113	0.0782698	0.0310173	0.00575954	-0.00913023		108.8	-0.00136497	0.00142834	-0.00071512	-0.00141001	0.00254551	-0.0161884
109	0.21261	0.15845	0.07727	-0.00861		109	0.38234	0.21261	0.0907	0.04585	0.01843	0.00198		109	0.477001	0.323035	0.158447	0.0650927	0.0272229	0.0163247		109	0.409658	0.215939	0.0772673	0.0264976	0.00490462	-0.0122243		109	-0.00462497	-0.0024743	-0.00861	-0.00961873	-0.00619517	-0.0146562
109.2	0.21215	0.15936	0.07731	-0.01126		109.2	0.38952	0.21215	0.0969	0.04772	0.01621	0.00386		109.2	0.477539	0.326659	0.15936	0.0676856	0.0245097	0.0156261		109.2	0.408009	0.215711	0.0773132	0.0276763	0.00334283	-0.00935556		109.2	-0.00795964	-0.00660945	-0.0112576	-0.010151	-0.0096371	-0.0164829
109.4	0.21414	0.15248	0.07557	-0.00241		109.4	0.38894	0.21414	0.09287	0.04197	0.01828	0.00583		109.4	0.472492	0.322766	0.152478	0.067584	0.0201195	0.0112896		109.4	0.405293	0.219175	0.0755707	0.02868	0.00688716	-0.0108043		109.4	-0.00166693	-0.00129839	-0.00241271	-0.00054152	-0.00398739	-0.0149518
109.6	0.21601	0.15726	0.08227	-0.00354		109.6	0.39247	0.21601	0.09712	0.0485	0.02269	0.00461		109.6	0.476107	0.323127	0.157262	0.0669247	0.0216563	0.0143934		109.6	0.414774	0.218722	0.0822726	0.0325469	0.00355176	-0.00791308		109.6	-0.00520439	0.00127467	-0.00353532	-0.00554635	-0.00571342	-0.0143441
109.8	0.214	0.15376	0.07856	-0.00688		109.8	0.38577	0.214	0.09709	0.04402	0.02004	0.0109		109.8	0.471304	0.325036	0.153756	0.0648612	0.0206273	0.0156706		109.8	0.411481	0.224196	0.078563	0.0307068	0.00491891	-0.00778909		109.8	-0.00872868	-0.00529399	-0.00687629	-0.00540629	-0.0059019	-0.0140359
110	0.21581	0.15592	0.08068	-0.00424		110	0.38564	0.21581	0.09603	0.0431	0.02291	0.00595		110	0.477614	0.328568	0.155919	0.0680536	0.0234233	0.014465		110	0.409602	0.219599	0.0806803	0.0292562	0.00155655	-0.0091119		110	-0.00418597	-0.00440215	-0.00423545	-0.0050512	-0.00466242	-0.0139628
110.2	0.21089	0.15168	0.07577	-0.00296		110.2	0.39001	0.21089	0.09583	0.04308	0.02275	0.00505		110.2	0.473945	0.322458	0.151677	0.0612654	0.0241993	0.0146488		110.2	0.410277	0.219573	0.0757701	0.022153	0.00289956	-0.0133913		110.2	-0.00229185	-0.00207544	-0.00296332	-0.00272077	-0.00191109	-0.00945153
110.4	0.20977	0.16016	0.08528	-0.00816		110.4	0.38383	0.20977	0.09011	0.04159	0.01847	0.00145		110.4	0.480105	0.324541	0.160159	0.0723218	0.0277498	0.0166931		110.4	0.415157	0.224129	0.0852757	0.0381426	0.0068106	-0.00357686		110.4	-0.00656191	-0.00355055	-0.00815681	-0.00919454	-0.00984858	-0.0158555
110.6	0.21807	0.15404	0.08078	-0.00663		110.6	0.38976	0.21807	0.09774	0.04463	0.02624	0.00702		110.6	0.471924	0.326213	0.154042	0.0649106	0.0227349	0.0115473		110.6	0.41199	0.224144	0.080781	0.0302671	0.00243191	-0.00930169		110.6	-0.00538957	-0.00342449	-0.00662764	-0.00993908	-0.00645518	-0.0202463
110.8	0.21176	0.1536	0.08405	-0.00437		110.8	0.38485	0.21176	0.0901	0.04276	0.01747	0.0033		110.8	0.472677	0.329339	0.153598	0.0726792	0.0267596	0.0154728		110.8	0.413042	0.2228	0.0840524	0.03001	0.00154088	-0.00802267		110.8	-0.0063382	-0.00156323	-0.00437336	-0.0109047	-0.00360267	-0.0180058
111	0.21005	0.15715	0.0803	-0.00604		111	0.3849	0.21005	0.0905	0.04056	0.01389	0.00329		111	0.485725	0.334389	0.157152	0.0747334	0.0290077	0.019756		111	0.416183	0.223676	0.0802995	0.0335532	0.00608348	-0.00657174		111	-0.00368721	0.00259516	-0.00604242	-0.00490248	-0.00118111	-0.0126816
111.2	0.21468	0.16058	0.076	-0.00666		111.2	0.38699	0.21468	0.09407	0.04552	0.01211	0.00518		111.2	0.479808	0.33142	0.160582	0.0705281	0.0303343	0.0164787		111.2	0.40246	0.2153	0.0760008	0.0286494	0.00032344	-0.0153503		111.2	0.0008268	-0.00303953	-0.00666392	-0.00408547	-0.0040338	-0.0144627
111.4	0.21745	0.1543	0.08336	-0.00542		111.4	0.39131	0.21745	0.09496	0.04547	0.02141	0.00377		111.4	0.474441	0.326626	0.154303	0.0623426	0.0251745	0.0128835		111.4	0.410858	0.224422	0.0833619	0.028567	0.00675908	-0.00237309		111.4	-0.00111089	0.00226102	-0.00541649	-0.0069335	-0.00191519	-0.0155194
111.6	0.21632	0.16116	0.07696	-0.00149		111.6	0.39097	0.21632	0.09556	0.04566	0.01823	0.00901		111.6	0.484522	0.336257	0.161155	0.0717542	0.0350472	0.0198564		111.6	0.410229	0.229272	0.0769578	0.032718	0.00284193	-0.00388901		111.6	0.00039745	0.0048453	-0.00148575	-0.00063461	0.00016584	-0.0089484
111.8	0.21771	0.15249	0.08307	-0.01301		111.8	0.3948	0.21771	0.09794	0.0408	0.02299	0.0077		111.8	0.473943	0.325903	0.152492	0.067614	0.0191053	0.012816		111.8	0.414065	0.224392	0.0830709	0.0349585	0.00754692	-0.00767872		111.8	-0.00688117	-0.00551002	-0.0130099	-0.0102632	-0.00529969	-0.018518
112	0.21805	0.15655	0.08136	-0.00162		112	0.39132	0.21805	0.09498	0.04164	0.02046	0.00566		112	0.477276	0.334046	0.15655	0.0710075	0.0251425	0.0145042		112	0.41249	0.221937	0.0813562	0.0286792	0.00013425	-0.01064		112	-0.00188782	-0.00431421	-0.0016222	-0.00436507	-0.00176354	-0.0132052
112.2	0.21886	0.15839	0.0819	-0.00457		112.2	0.38793	0.21886	0.09424	0.04234	0.02189	0.00605		112.2	0.474506	0.330167	0.158387	0.0645295	0.022681	0.0127336		112.2	0.413686	0.224172	0.0819017	0.0312914	0.00136571	-0.00784485		112.2	-0.00114324	6.152e-05	-0.00456603	-0.00520823	-0.00544377	-0.0142962
112.4	0.21576	0.15741	0.0774	-0.00474		112.4	0.39257	0.21576	0.09329	0.0428	0.01587	0.0032		112.4	0.475699	0.331431	0.157406	0.062676	0.0218585	0.0119386		112.4	0.404113	0.219931	0.077396	0.0266321	-0.00131118	-0.0163709		112.4	-0.00269541	0.00037467	-0.0047442	-0.002608	-0.00184779	-0.0128329
112.6	0.22079	0.1583	0.08399	-0.00706		112.6	0.39417	0.22079	0.09459	0.04258	0.0199	0.0045		112.6	0.475209	0.330518	0.158301	0.068825	0.027807	0.0177682		112.6	0.413159	0.225858	0.0839898	0.0326166	0.00749642	-0.00682898		112.6	-0.00244092	-0.00488219	-0.0070622	-0.0111271	-0.00676484	-0.014563
112.8	0.21958	0.1542	0.07978	-0.0043		112.8	0.39564	0.21958	0.10208	0.0502	0.02159	0.00793		112.8	0.475924	0.335035	0.154197	0.0675315	0.0207673	0.0135101		112.8	0.41314	0.222026	0.079783	0.0288315	0.00317109	-0.0103758		112.8	0.00364794	0.00105713	-0.00429647	-3.459e-05	0.00081271	-0.00802096
113	0.21868	0.15796	0.07675	-0.00572		113	0.39861	0.21868	0.09826	0.04805	0.02105	0.00793		113	0.481585	0.330763	0.157959	0.0713581	0.02716	0.0124858		113	0.412617	0.219481	0.0767503	0.0305329	0.00081811	-0.0118819		113	-0.00385729	-0.00119006	-0.00571917	-0.00232491	-0.00286488	-0.0158393
113.2	0.2227	0.15324	0.08453	-0.00451		113.2	0.39672	0.2227	0.09781	0.0464	0.02319	0.01118		113.2	0.472588	0.323394	0.153239	0.0647843	0.0228476	0.0142047		113.2	0.415841	0.229728	0.0845306	0.0312922	0.0017134	-0.00878443		113.2	-0.00220158	-0.00060666	-0.0045114	-0.00302264	0.00027016	-0.0151099
113.4	0.21707	0.15791	0.08158	-0.00654		113.4	0.39716	0.21707	0.09532	0.04379	0.01954	0.00271		113.4	0.48133	0.335518	0.157914	0.0660125	0.0292337	0.0172409		113.4	0.413988	0.228299	0.0815838	0.0371399	0.00955855	-0.00436416		113.4	-0.00551889	-0.00534915	-0.00654432	-0.00461172	-0.00586013	-0.0152351
113.6	0.21792	0.1632	0.07495	-0.00618		113.6	0.39705	0.21792	0.09958	0.04717	0.02204	0.00579		113.6	0.479272	0.334231	0.163195	0.0705666	0.0240222	0.0180568		113.6	0.410669	0.225036	0.0749493	0.0283489	0.00249275	-0.0102295		113.6	-0.00094433	-0.00401304	-0.00617689	-0.00168571	-0.0035488	-0.0117623
113.8	0.21494	0.15509	0.08751	-0.00705		113.8	0.39032	0.21494	0.09565	0.04285	0.01839	0.0003977		113.8	0.474296	0.334713	0.155094	0.0655598	0.0225462	0.0139382		113.8	0.413182	0.222463	0.0875103	0.0338281	0.00875179	-0.00582136		113.8	-0.00613365	-0.00721262	-0.00705213	-0.00925116	-0.00521751	-0.0178206
114	0.22091	0.16439	0.08177	-0.00668		114	0.39855	0.22091	0.09763	0.04602	0.02362	0.0088		114	0.480488	0.338978	0.164395	0.0752705	0.0293124	0.0181083		114	0.412956	0.230624	0.0817669	0.030542	0.00102336	-0.00639203		114	-0.00459548	0.00088484	-0.00667981	-0.00579192	-0.0058303	-0.0191859
114.2	0.21849	0.16288	0.07868	-0.00597		114.2	0.39618	0.21849	0.09642	0.04817	0.02035	0.0068		114.2	0.474729	0.335269	0.162883	0.0663219	0.0245385	0.0141484		114.2	0.408387	0.22588	0.0786794	0.0268695	0.00243276	-0.00868848		114.2	-0.00535632	0.00131512	-0.00596592	-0.00370951	-0.0050154	-0.0175209
114.4	0.2232	0.159	0.08656	-0.00637		114.4	0.40031	0.2232	0.10204	0.05114	0.02474	0.00377		114.4	0.478297	0.334857	0.159	0.0663181	0.0270646	0.0147882		114.4	0.412651	0.232734	0.0865577	0.033941	0.00192194	-0.0131481		114.4	-0.00473549	-0.00308722	-0.00637052	-0.00857836	-0.00084637	-0.0159747
114.6	0.22458	0.16	0.07734	-0.0074		114.6	0.3974	0.22458	0.09498	0.04508	0.02256	0.0024		114.6	0.481317	0.334173	0.160001	0.0699378	0.0287248	0.0162545		114.6	0.411693	0.224541	0.0773377	0.0298153	-0.00281849	-0.00960945		114.6	-0.00461198	-0.00079591	-0.00740485	-0.00413504	-0.00224028	-0.0146191
114.8	0.22213	0.16269	0.07933	-0.00343		114.8	0.39593	0.22213	0.09704	0.04508	0.02333	0.00812		114.8	0.481679	0.333285	0.162691	0.072113	0.0271595	0.0220087		114.8	0.40775	0.226672	0.079327	0.0335876	0.00367487	-0.00724952		114.8	-0.00238685	-0.0021034	-0.00342584	-0.00179792	-0.00390962	-0.0125827
115	0.22647	0.15551	0.08225	-0.00258		115	0.39856	0.22647	0.10417	0.04773	0.02279	0.00754		115	0.478912	0.33397	0.155512	0.0662452	0.024299	0.0153607		115	0.415672	0.230932	0.0822517	0.0344201	0.00618965	-0.00772096		115	0.00101983	0.00282016	-0.00258251	-0.00335722	-0.00221829	-0.0155442
115.2	0.22476	0.16094	0.08556	-0.01043		115.2	0.39731	0.22476	0.10035	0.04686	0.01694	0.0076		115.2	0.480197	0.335579	0.16094	0.0732028	0.0252858	0.0129456		115.2	0.418986	0.237068	0.0855604	0.0351217	0.00319751	-0.00569506		115.2	-0.00340169	-0.00226509	-0.0104344	-0.00766115	-0.00425923	-0.0135112
115.4	0.22505	0.15759	0.08633	-0.00642		115.4	0.39799	0.22505	0.0986	0.04784	0.01866	0.00189		115.4	0.477433	0.333585	0.157585	0.0687562	0.022908	0.011028		115.4	0.41189	0.230005	0.0863257	0.0333064	0.00462169	-0.00710395		115.4	-0.00497041	0.00082528	-0.00642145	-0.00230262	-0.00567047	-0.012521
115.6	0.22316	0.16756	0.08124	-0.00559		115.6	0.40114	0.22316	0.09988	0.04935	0.01965	0.00451		115.6	0.48004	0.34184	0.167556	0.0714482	0.0284798	0.0208714		115.6	0.417079	0.233468	0.0812427	0.0358388	0.00844618	-0.00533879		115.6	-0.00200068	-0.00457848	-0.00559408	-0.00816621	-0.00030512	-0.0153793
115.8	0.22516	0.16025	0.08844	-0.00879		115.8	0.39903	0.22516	0.09699	0.04906	0.02425	0.00572		115.8	0.481009	0.33376	0.160251	0.0658717	0.0255637	0.0138507		115.8	0.415586	0.233817	0.0884423	0.0346197	0.00736398	-0.00477453		115.8	-0.00502671	-0.00391614	-0.00878576	-0.00719307	-0.00501507	-0.0137035
116	0.22805	0.16145	0.0774	-0.00498		116	0.39852	0.22805	0.10325	0.04731	0.02274	0.00609		116	0.480173	0.330555	0.161454	0.0699721	0.0226124	0.0160331		116	0.410607	0.226978	0.0774014	0.0282171	0.00253656	-0.00861396		116	-0.00480553	-0.00045414	-0.00497656	-0.0024444	-0.00658801	-0.0152697
116.2	0.22332	0.1654	0.08931	-0.0076		116.2	0.39829	0.22332	0.09904	0.04393	0.01661	0.00138		116.2	0.480609	0.333653	0.165402	0.0673584	0.0227013	0.0121222		116.2	0.4202	0.235072	0.0893141	0.0313197	0.00594399	0.00033033		116.2	-0.00180667	-0.00691622	-0.00760447	-0.00153601	-0.00681698	-0.0186255
116.4	0.22664	0.16521	0.0912	-0.00916		116.4	0.40073	0.22664	0.09821	0.04498	0.0191	0.00237		116.4	0.48244	0.341487	0.165212	0.0727423	0.0296069	0.0212072		116.4	0.414427	0.237699	0.0911966	0.0320908	0.00290071	-0.00626958		116.4	-0.00424319	-0.00546663	-0.00915659	-0.00900276	-0.00964476	-0.0181063
116.6	0.228	0.16327	0.08765	-0.00013112		116.6	0.39986	0.228	0.10147	0.04978	0.02116	0.00423		116.6	0.478807	0.333993	0.163274	0.0698114	0.0241348	0.0183244		116.6	0.412022	0.23594	0.0876496	0.0306906	0.00720499	-0.00786437		116.6	0.00021604	0.00095179	-0.00013112	-0.00439093	-0.0015268	-0.0110503
116.8	0.22549	0.15791	0.0839	-0.00225		116.8	0.39738	0.22549	0.10058	0.04552	0.01672	0.00416		116.8	0.477266	0.331717	0.157914	0.0676477	0.0206889	0.0136968		116.8	0.415145	0.234241	0.0839017	0.0350404	0.00434578	-0.0069208		116.8	-0.00276102	3.187e-05	-0.00225024	0.00096822	0.00121218	-0.0106012
117	0.22759	0.16611	0.08227	-0.0049		117	0.40418	0.22759	0.09977	0.04485	0.02004	0.00741		117	0.477411	0.339878	0.166109	0.0750868	0.0318245	0.0207703		117	0.4109	0.228476	0.0822655	0.0308989	0.00082571	-0.00751311		117	-0.00401982	0.0014429	-0.00490493	-0.00219058	-0.0023378	-0.0152412
117.2	0.22381	0.16374	0.08663	-0.01079		117.2	0.39922	0.22381	0.09775	0.04219	0.02047	0.00498		117.2	0.482721	0.344111	0.163739	0.0727229	0.0295436	0.0180379		117.2	0.415222	0.234738	0.0866289	0.0353473	0.0049875	-0.00550319		117.2	-0.00672966	-0.0047793	-0.0107875	-0.00561021	-0.00677204	-0.0161637
117.4	0.22259	0.16451	0.08307	-0.00766		117.4	0.401	0.22259	0.10199	0.04586	0.02301	0.00475		117.4	0.476687	0.338792	0.164507	0.07074	0.0247262	0.0150782		117.4	0.412997	0.235304	0.083074	0.0282314	0.00410128	-0.00624842		117.4	-0.00476704	-0.00126985	-0.00765999	-0.00237905	-0.00263093	-0.0138723
117.6	0.22338	0.1625	0.08414	-0.00427		117.6	0.40523	0.22338	0.09686	0.04644	0.0198	0.0052		117.6	0.4765	0.342481	0.162504	0.0670823	0.0251027	0.0158362		117.6	0.41062	0.235973	0.0841447	0.034914	0.00784273	-0.00762505		117.6	-0.00421702	-0.00082851	-0.0042698	-0.00669748	-0.00616346	-0.0137534
117.8	0.22688	0.16714	0.08362	-0.00725		117.8	0.40093	0.22688	0.1003	0.04395	0.02226	0.00284		117.8	0.478692	0.340911	0.167137	0.0711847	0.028229	0.0224133		117.8	0.413631	0.232382	0.0836152	0.0357155	0.00593571	-0.00679061		117.8	-0.00801554	-0.00586139	-0.00724821	-0.0121629	-0.0052913	-0.0196373
118	0.22387	0.16124	0.0846	-0.00609		118	0.40015	0.22387	0.09954	0.04452	0.01865	0.00201		118	0.481799	0.339654	0.161244	0.0685374	0.0268726	0.0173645		118	0.410455	0.235533	0.0845971	0.0318779	0.00406671	-0.00459705		118	-0.00416143	-0.00873765	-0.00609134	-0.0055566	-0.00164452	-0.0178009
118.2	0.22574	0.16273	0.09024	-0.01112		118.2	0.40312	0.22574	0.098	0.04534	0.01696	0.00604		118.2	0.477499	0.335653	0.16273	0.0697124	0.0267131	0.0100796		118.2	0.415269	0.235785	0.0902375	0.0373542	0.00630537	-0.00632957		118.2	-0.00718733	-0.00273205	-0.0111153	-0.0135523	-0.0106728	-0.0171932
118.4	0.22783	0.17564	0.08195	-0.00724		118.4	0.40314	0.22783	0.10049	0.04841	0.01555	0.00515		118.4	0.491153	0.344547	0.175638	0.0751735	0.0296053	0.0252159		118.4	0.409635	0.234464	0.0819505	0.0259669	0.00237454	-0.0112019		118.4	-0.00401444	-0.00385914	-0.00723914	-0.00663588	-0.00269887	-0.0117786
118.6	0.22662	0.16749	0.08237	-0.00586		118.6	0.39899	0.22662	0.10047	0.04561	0.02341	0.0032		118.6	0.484307	0.34574	0.167491	0.0734211	0.0280558	0.0201744		118.6	0.409857	0.236371	0.0823667	0.0341921	0.00458308	-0.00847918		118.6	-0.00186815	-0.00228756	-0.00585699	-0.00126796	-0.00379093	-0.0121889
118.8	0.22237	0.16457	0.08314	-0.00582		118.8	0.39996	0.22237	0.10138	0.04618	0.0193	0.00389		118.8	0.48105	0.33933	0.164566	0.0697773	0.0250399	0.012154		118.8	0.412698	0.23384	0.0831429	0.0369118	0.00688594	-0.00752869		118.8	-0.00345337	-0.00156344	-0.00581561	-0.00591263	-0.00152223	-0.0111364
119	0.23247	0.16688	0.08584	-0.00389		119	0.40586	0.23247	0.10297	0.05214	0.02345	0.00519		119	0.48583	0.343958	0.16688	0.0757578	0.0273504	0.0177076		119	0.414337	0.233218	0.085837	0.0296107	0.00413058	-0.0103907		119	-0.00522623	-0.0017978	-0.00389397	-0.00383786	-0.00078748	-0.0126376
119.2	0.23539	0.16483	0.08613	-0.00409		119.2	0.40879	0.23539	0.10425	0.04749	0.02313	0.00788		119.2	0.479846	0.338247	0.164827	0.0695046	0.0248465	0.0140501		119.2	0.418564	0.235939	0.0861258	0.0340636	0.00699518	-0.0123616		119.2	-0.00272695	-0.00094938	-0.00408726	-0.00515424	0.00227358	-0.0101648
119.4	0.22949	0.17132	0.09011	-0.00654		119.4	0.40531	0.22949	0.1024	0.04616	0.01755	0.00354		119.4	0.481852	0.346944	0.171321	0.0721311	0.0273814	0.0165008		119.4	0.412122	0.235712	0.0901143	0.0316366	0.00705705	-0.0113596		119.4	-0.00336927	-0.00548638	-0.00654038	-0.00541143	-0.00615306	-0.0131847
119.6	0.23177	0.16856	0.0855	-0.00562		119.6	0.40954	0.23177	0.10506	0.04923	0.02311	0.00973		119.6	0.479687	0.337715	0.168561	0.0717481	0.0277384	0.0154252		119.6	0.413726	0.23794	0.0855002	0.0351232	0.00411577	-0.00619833		119.6	-0.00091887	0.00442026	-0.00561854	-0.00343973	-0.00146913	-0.0126556
119.8	0.2303	0.1625	0.07895	-0.00814		119.8	0.40638	0.2303	0.09958	0.04335	0.01865	0.00257		119.8	0.474481	0.335318	0.162496	0.0689725	0.0228958	0.00859812		119.8	0.411929	0.232042	0.0789499	0.029214	0.00361022	-0.0122351		119.8	-0.00423538	-0.00351966	-0.00813577	-0.0106157	-0.00669067	-0.0183526
120	0.2351	0.16805	0.08627	-0.00241		120	0.41019	0.2351	0.10461	0.05268	0.02672	0.00962		120	0.48425	0.345577	0.168051	0.0719619	0.0288389	0.0201632		120	0.41479	0.240853	0.0862723	0.0359339	0.0040212	-0.00446964		120	0.00349659	0.0044181	-0.00241348	-0.00373456	-0.0015917	-0.0116473
120.2	0.22711	0.16308	0.08882	-0.00728		120.2	0.40579	0.22711	0.10113	0.04397	0.02042	0.00119		120.2	0.479819	0.337837	0.163078	0.0688798	0.0231346	0.00938794		120.2	0.410043	0.234806	0.0888178	0.0318741	0.00107653	-0.0138194		120.2	-0.00328138	0.00018393	-0.00728071	-0.00485595	-0.00196041	-0.0124948
120.4	0.22968	0.16408	0.09034	-0.00672		120.4	0.41245	0.22968	0.1041	0.04631	0.01934	0.00419		120.4	0.479144	0.340698	0.16408	0.0673785	0.0230687	0.0106117		120.4	0.415541	0.239338	0.0903405	0.0364338	0.0116601	-0.00625089		120.4	-0.00167772	-0.0033593	-0.00672244	-0.00056312	-0.00625582	-0.018486
120.6	0.22606	0.16567	0.08932	-0.00592		120.6	0.40494	0.22606	0.10021	0.04807	0.01743	0.00392		120.6	0.48117	0.346541	0.165672	0.0727872	0.0288013	0.0104337		120.6	0.415336	0.238725	0.089315	0.0369598	0.00624246	-0.00755878		120.6	-0.00293104	-0.00066387	-0.00592001	-0.00237706	-0.0050137	-0.0115873
120.8	0.2339	0.16821	0.08475	-0.00598		120.8	0.40679	0.2339	0.10001	0.05145	0.02296	0.00549		120.8	0.478866	0.342028	0.168212	0.0719391	0.0261578	0.01448		120.8	0.416294	0.240121	0.0847513	0.0333703	0.00411066	-0.00941326		120.8	-0.00304345	-0.0047135	-0.0059793	-0.00391638	-0.00330365	-0.012687
121	0.23548	0.16414	0.08427	-0.00768		121	0.4102	0.23548	0.10685	0.05514	0.0249	0.00842		121	0.48125	0.344711	0.164139	0.0724888	0.0255032	0.0124524		121	0.413133	0.241528	0.0842744	0.0312052	0.00442971	-0.0110388		121	-0.00575601	-0.00183754	-0.0076762	-0.0101945	-0.00786929	-0.016393
121.2	0.23376	0.16326	0.08197	-0.00588		121.2	0.41438	0.23376	0.10855	0.054	0.02551	0.01118		121.2	0.478605	0.341438	0.163262	0.0697587	0.0278153	0.0180555		121.2	0.417816	0.234097	0.0819664	0.0270127	0.00292211	-0.0105177		121.2	-0.00710083	-0.00097682	-0.00587878	-0.00603619	-0.00619912	-0.0119141
121.4	0.23588	0.16896	0.08684	-0.00474		121.4	0.40876	0.23588	0.10562	0.04832	0.02447	0.00545		121.4	0.48263	0.348473	0.168955	0.0733362	0.0269649	0.0141735		121.4	0.409784	0.238374	0.0868423	0.0309419	0.00605663	-0.0053709		121.4	0.00063891	0.00295132	-0.00474194	-0.0025107	-0.0034903	-0.00754995
121.6	0.23592	0.17192	0.08798	-0.00442		121.6	0.41226	0.23592	0.10442	0.04805	0.02405	0.00585		121.6	0.486867	0.349044	0.17192	0.0721968	0.0295047	0.0189521		121.6	0.413855	0.237451	0.0879825	0.0324215	0.00444498	-0.00701663		121.6	-0.0073017	-0.00449523	-0.00441744	-0.00743775	-0.00571848	-0.0177762
121.8	0.23306	0.16809	0.08887	-0.00319		121.8	0.41023	0.23306	0.10246	0.05211	0.01809	0.00608		121.8	0.48443	0.348111	0.168091	0.073575	0.025491	0.0183459		121.8	0.417783	0.243988	0.0888735	0.0372895	0.0069453	-0.00581743		121.8	0.00039778	0.00382433	-0.00319429	0.00157116	0.00232874	-0.00835437
122	0.23793	0.16819	0.08723	-0.00785		122	0.41554	0.23793	0.10871	0.04955	0.02458	0.008		122	0.480587	0.34553	0.168187	0.0729446	0.0268828	0.0140156		122	0.408932	0.237708	0.0872298	0.0346646	-0.00281521	-0.0121558		122	-0.00471043	-0.00432723	-0.00784979	-0.00728759	-0.00227423	-0.0145449
122.2	0.24144	0.16887	0.08692	-0.00782		122.2	0.41762	0.24144	0.11319	0.05673	0.02583	0.00821		122.2	0.477965	0.343339	0.168869	0.0681935	0.0262756	0.0129484		122.2	0.415194	0.241391	0.0869174	0.0305343	0.00613911	-0.0101747		122.2	-0.00785244	-0.00394473	-0.0078221	-0.00538208	-0.00684714	-0.0162777
122.4	0.23273	0.17153	0.09462	-0.00294		122.4	0.40745	0.23273	0.10735	0.04999	0.02337	0.00546		122.4	0.487154	0.344767	0.171531	0.0741486	0.0305759	0.0198791		122.4	0.415287	0.245416	0.0946245	0.0424168	0.00831165	-0.00431055		122.4	0.00156189	0.00206802	-0.00293844	-0.00292219	0.00079812	-0.0121427
122.6	0.23002	0.17057	0.08942	-0.004		122.6	0.40404	0.23002	0.1039	0.04699	0.01763	-0.00308		122.6	0.485092	0.350698	0.170566	0.0764984	0.0306992	0.0164729		122.6	0.412678	0.242439	0.0894152	0.0355574	0.00616183	-0.0064528		122.6	0.00012097	0.00118757	-0.003998	-0.00046344	-0.00316301	-0.00651255
122.8	0.23135	0.17042	0.08897	-0.0116		122.8	0.40894	0.23135	0.10449	0.04215	0.01886	0.00632		122.8	0.486408	0.345476	0.170423	0.0712138	0.0298313	0.0141078		122.8	0.411566	0.243493	0.0889682	0.0310994	0.00805368	-0.00498577		122.8	-0.00764663	-0.00360719	-0.0115975	-0.00593622	-0.00767109	-0.015365
123	0.23403	0.16765	0.09343	-0.0076		123	0.41221	0.23403	0.09982	0.04621	0.02095	0.00063219		123	0.480087	0.34174	0.16765	0.0696164	0.0262603	0.0116765		123	0.416335	0.243339	0.0934251	0.0384857	0.00961126	-0.00382327		123	-0.0069534	-0.00167377	-0.00759748	-0.00305468	-0.00269048	-0.0130616
123.2	0.23672	0.17217	0.08871	-0.00762		123.2	0.4127	0.23672	0.10576	0.0499	0.02189	0.00844		123.2	0.480424	0.345708	0.172174	0.0746361	0.0251635	0.0147379		123.2	0.414812	0.244566	0.0887068	0.0335571	0.00137203	-0.0107005		123.2	-0.00294004	-0.00348359	-0.00762439	-0.00870523	-0.0107092	-0.0145316
123.4	0.23457	0.16988	0.08778	-0.00461		123.4	0.41223	0.23457	0.10233	0.04732	0.02039	0.0045		123.4	0.47827	0.343326	0.169884	0.0699183	0.0233662	0.00742942		123.4	0.416787	0.248488	0.0877832	0.0345743	0.00502286	-0.00744799		123.4	0.00111482	0.00027991	-0.00461336	-0.00304744	-0.00420877	-0.0124468
123.6	0.23988	0.17294	0.09309	-0.00709		123.6	0.41438	0.23988	0.11101	0.0506	0.02201	0.00715		123.6	0.48561	0.348373	0.172945	0.0786156	0.0299665	0.0144971		123.6	0.418953	0.245633	0.0930919	0.0375835	0.00719004	-0.0071107		123.6	-0.0104326	-0.0030731	-0.00708518	-0.00803152	-0.00695449	-0.0176075
123.8	0.23911	0.17195	0.08457	-0.00898		123.8	0.40921	0.23911	0.10442	0.05041	0.02256	0.00571		123.8	0.483202	0.348442	0.171954	0.0735795	0.0264052	0.0150587		123.8	0.412266	0.243803	0.084569	0.0353525	0.00542336	-0.0074521		123.8	-0.00011819	0.00023598	-0.00897673	-0.00757133	-0.00312252	-0.0136649
124	0.23888	0.16866	0.09089	-0.00209		124	0.41611	0.23888	0.10133	0.04613	0.02348	0.00535		124	0.480349	0.349318	0.168664	0.0721268	0.0254648	0.0119181		124	0.415569	0.243853	0.0908937	0.0369	0.00512748	-0.00671445		124	0.00119936	0.0017387	-0.00209071	-0.00288932	-0.00262019	-0.009454
124.2	0.23582	0.17204	0.09154	-0.00994		124.2	0.41487	0.23582	0.09888	0.04643	0.01851	-0.00074384		124.2	0.480955	0.346432	0.172039	0.0753712	0.028977	0.0155753		124.2	0.416694	0.244972	0.0915426	0.032862	0.00575533	-0.00935979		124.2	-0.00649417	0.00021356	-0.00993903	-0.00687315	-0.00502834	-0.00878097
124.4	0.239	0.17137	0.09238	-0.00777		124.4	0.41184	0.239	0.10578	0.0465	0.0185	0.00353		124.4	0.483735	0.348129	0.171374	0.073633	0.026851	0.0151842		124.4	0.418698	0.246303	0.092377	0.0398559	0.00486887	-0.00640179		124.4	-0.00350589	-0.00050921	-0.0077658	-0.00147346	-0.00135037	-0.0164249
124.6	0.23752	0.17171	0.09255	-0.01306		124.6	0.41464	0.23752	0.10763	0.05256	0.02258	0.00472		124.6	0.484067	0.349093	0.171712	0.0756062	0.0288959	0.0166268		124.6	0.416143	0.242879	0.0925489	0.0352937	0.00569236	-0.00597511		124.6	-0.0139423	-0.00953367	-0.0130565	-0.0117207	-0.0106621	-0.022812
124.8	0.23977	0.17092	0.08603	-0.00632		124.8	0.41338	0.23977	0.1073	0.05149	0.02376	0.0043		124.8	0.479912	0.344083	0.170917	0.0718868	0.0263823	0.0106656		124.8	0.415173	0.240785	0.0860256	0.0357979	0.00470551	-0.0104556		124.8	-0.0016271	0.0012952	-0.00631619	-0.00283992	-0.00232331	-0.0117378
125	0.24179	0.16581	0.09014	-0.0136		125	0.41759	0.24179	0.10593	0.05073	0.02486	0.01092		125	0.48045	0.342854	0.165809	0.0708316	0.0250126	0.0150821		125	0.41302	0.24043	0.0901353	0.0344167	0.0069425	-0.00705379		125	-0.0058065	-0.006279	-0.013603	-0.00667234	-0.00890593	-0.0164117
125.2	0.24257	0.17124	0.09062	-0.0104		125.2	0.4157	0.24257	0.10627	0.0494	0.02226	0.00589		125.2	0.484252	0.348784	0.171241	0.0712525	0.0274939	0.0150837		125.2	0.413779	0.243973	0.0906246	0.0353461	0.00745653	-0.0087696		125.2	-0.00883066	-0.00738593	-0.0103959	-0.0104866	-0.00808361	-0.0192275
125.4	0.24227	0.17226	0.08708	-0.00081451		125.4	0.4178	0.24227	0.107	0.04872	0.0279	0.01181		125.4	0.482299	0.348387	0.172258	0.0721958	0.0252516	0.0132526		125.4	0.413431	0.243675	0.0870757	0.0317651	0.00310434	-0.00831391		125.4	6.953e-05	-0.00087906	-0.00081451	-0.00125165	-0.00417119	-0.0140848
125.6	0.23613	0.16872	0.092	-0.01328		125.6	0.40928	0.23613	0.10578	0.05009	0.01921	0.00438		125.6	0.486955	0.34756	0.168718	0.0698719	0.0243645	0.0135881		125.6	0.41563	0.252784	0.0919991	0.0407163	0.00703036	-0.00556322		125.6	-0.00375965	-0.00568824	-0.0132828	-0.0084277	-0.00769344	-0.0173511
125.8	0.23949	0.17149	0.08792	-0.00933		125.8	0.41303	0.23949	0.10672	0.04942	0.02346	0.0041		125.8	0.481263	0.348094	0.171486	0.0722361	0.0252125	0.0152695		125.8	0.413611	0.244929	0.0879234	0.0341759	0.0030163	-0.0100757		125.8	-0.00889521	-0.00287447	-0.00932658	-0.00738093	-0.00812527	-0.0154393
126	0.24296	0.17693	0.08994	-0.00252		126	0.41561	0.24296	0.10639	0.05353	0.02389	0.00988		126	0.483909	0.350636	0.176927	0.0758261	0.0288763	0.0178542		126	0.417157	0.246732	0.0899364	0.036298	0.00336652	-0.00704943		126	-0.00456824	0.00046534	-0.00251754	-0.00618456	-0.00079699	-0.0147449
126.2	0.24476	0.17291	0.09226	-0.00277		126.2	0.41787	0.24476	0.11197	0.05273	0.0231	0.00633		126.2	0.482924	0.346781	0.172912	0.0751986	0.0218071	0.0130582		126.2	0.418432	0.249889	0.0922558	0.0368632	0.00746395	-0.00475849		126.2	-0.00208412	0.00047765	-0.0027666	-0.00232908	-0.00359438	-0.0114854
126.4	0.24358	0.17506	0.08732	-0.00853		126.4	0.41496	0.24358	0.10753	0.04932	0.02559	0.00437		126.4	0.482054	0.352512	0.175063	0.0734855	0.0244149	0.0150394		126.4	0.411981	0.248293	0.0873181	0.0354051	0.00179622	-0.00889915		126.4	-0.00385573	-0.00201587	-0.00853099	-0.0108176	-0.00596523	-0.0164817
126.6	0.23706	0.17787	0.08994	-0.00351		126.6	0.41199	0.23706	0.10223	0.05053	0.02141	0.00302		126.6	0.490169	0.359669	0.177872	0.0792013	0.0294651	0.0189832		126.6	0.416665	0.252575	0.0899421	0.0360994	0.00704669	-0.00918018		126.6	-0.00237898	-0.00123747	-0.00350867	-0.00520694	-0.00122052	-0.013598
126.8	0.24304	0.17553	0.09268	0.00092067		126.8	0.41941	0.24304	0.1121	0.05148	0.02508	0.00644		126.8	0.485309	0.354026	0.175527	0.0762753	0.0292238	0.0155132		126.8	0.41833	0.248356	0.0926795	0.0366376	0.00493141	-0.00639704		126.8	0.0003652	0.00211801	0.00092067	0.00329605	0.0011276	-0.0120821
127	0.24076	0.17126	0.09233	-0.01077		127	0.41993	0.24076	0.10658	0.05045	0.02126	0.005		127	0.486373	0.347431	0.171263	0.0721901	0.0271157	0.0148501		127	0.416611	0.252122	0.0923315	0.0369312	0.00195297	-0.00597294		127	-0.00227421	-0.00799448	-0.0107741	-0.00366244	-0.00518078	-0.0140836
127.2	0.24106	0.17683	0.09339	-0.00929		127.2	0.42085	0.24106	0.10807	0.0492	0.01977	-0.00097498		127.2	0.485291	0.357918	0.176831	0.0744895	0.0288221	0.0165547		127.2	0.415066	0.248808	0.093385	0.038052	0.00755825	-0.004403		127.2	-0.00168239	-0.00568826	-0.00929466	-0.0049251	-0.00678018	-0.0204531
127.4	0.24537	0.17223	0.09567	-0.00654		127.4	0.41543	0.24537	0.10999	0.05421	0.0218	0.01027		127.4	0.484859	0.351759	0.17223	0.07628	0.0244393	0.013963		127.4	0.413958	0.248818	0.0956746	0.0383966	0.00451896	-0.00576432		127.4	-0.00449106	-0.0040557	-0.00653698	-0.00449965	-0.00085813	-0.01481
127.6	0.24565	0.17572	0.09386	-0.00786		127.6	0.4201	0.24565	0.11367	0.05454	0.02453	0.01007		127.6	0.485767	0.354157	0.175717	0.0723128	0.0330316	0.0162959		127.6	0.416655	0.250399	0.0938601	0.0362363	0.00197985	-0.00576119		127.6	-0.00287035	-0.00075314	-0.007864	-0.00516808	-0.00477876	-0.0148366
127.8	0.2383	0.17105	0.0968	-0.00894		127.8	0.41368	0.2383	0.10335	0.04703	0.01932	0.00207		127.8	0.479952	0.348887	0.171046	0.0700083	0.024731	0.0130901		127.8	0.418077	0.252913	0.0968028	0.0393667	0.00685737	-0.00608726		127.8	-0.00530902	-0.00292147	-0.00893912	-0.00564744	-0.0019156	-0.0157723
128	0.24609	0.17666	0.0975	-0.00413		128	0.4202	0.24609	0.11529	0.0557	0.02071	0.00783		128	0.485287	0.357441	0.176659	0.0825607	0.0329353	0.021214		128	0.414018	0.253496	0.0975046	0.0401033	0.00795706	-0.00801575		128	0.0017638	-0.00083611	-0.00413162	-0.00132206	0.00406951	-0.00901485
128.2	0.25036	0.17404	0.09002	-0.0068		128.2	0.41983	0.25036	0.11772	0.05731	0.03042	0.00792		128.2	0.484637	0.354979	0.174038	0.0734768	0.0198523	0.0136441		128.2	0.419678	0.251118	0.0900158	0.0382877	0.00610725	-0.00700952		128.2	-0.0026358	-0.00011719	-0.00680302	-0.00360683	-0.00175641	-0.00976892
128.4	0.24528	0.17412	0.09228	-0.00533		128.4	0.42259	0.24528	0.11019	0.05304	0.02187	0.00626		128.4	0.485149	0.354376	0.174119	0.0742983	0.0284751	0.0172495		128.4	0.415971	0.252093	0.0922795	0.0369801	0.0100083	-0.00500111		128.4	-0.00601696	-0.00177922	-0.00532587	-0.00185369	-0.00146106	-0.0115393
128.6	0.24672	0.17622	0.09153	-0.00679		128.6	0.41624	0.24672	0.11113	0.05339	0.02829	0.00748		128.6	0.484652	0.355597	0.176218	0.0743543	0.0273718	0.0178323		128.6	0.418462	0.251538	0.0915337	0.034559	0.00342917	-0.0069021		128.6	-0.00169013	-0.00025427	-0.00679049	-0.00861459	-0.00594687	-0.0143181
128.8	0.2424	0.17733	0.09262	0.00129		128.8	0.42366	0.2424	0.10923	0.0512	0.02194	0.00429		128.8	0.483402	0.359085	0.177334	0.0794449	0.0344021	0.0185031		128.8	0.410382	0.247965	0.0926237	0.0325359	0.00631448	-0.00816988		128.8	0.00180004	0.0023795	0.00128521	-0.00105335	0.00147219	-0.00885688
129	0.2436	0.17344	0.09378	-0.00605		129	0.42028	0.2436	0.10842	0.05251	0.02537	0.00181		129	0.485882	0.352466	0.17344	0.0767377	0.0269922	0.0172474		129	0.414467	0.25551	0.0937821	0.0387472	0.00785295	-0.00264093		129	-0.00382254	-0.00693402	-0.00604755	-0.00395085	-0.00348143	-0.0153888
129.2	0.2478	0.17143	0.09098	-0.00824		129.2	0.41683	0.2478	0.1121	0.05283	0.02557	0.00317		129.2	0.486778	0.356743	0.171426	0.0755871	0.0290747	0.0152729		129.2	0.413745	0.248152	0.090983	0.0343766	4.699e-05	-0.00683972		129.2	-0.00668556	-0.00180317	-0.00823976	-0.00937207	-0.00442251	-0.012734
129.4	0.24792	0.17565	0.09977	-0.00647		129.4	0.42244	0.24792	0.11396	0.05184	0.02283	0.00879		129.4	0.481474	0.351279	0.175645	0.0707226	0.0227512	0.0169501		129.4	0.416547	0.256564	0.0997723	0.0414297	0.00693487	-0.00599124		129.4	-0.00418959	0.00203199	-0.00646964	-0.00662403	-0.00069778	-0.0134034
129.6	0.25144	0.18027	0.09595	-0.00756		129.6	0.42578	0.25144	0.11426	0.05236	0.02408	0.00859		129.6	0.488068	0.36216	0.180269	0.0758648	0.0321404	0.0177619		129.6	0.419495	0.255856	0.0959535	0.0379638	0.00465494	-0.00711395		129.6	-0.00144301	0.00098959	-0.00756336	-0.00552336	-0.00260007	-0.0138855
129.8	0.2491	0.18047	0.09684	-0.00657		129.8	0.42253	0.2491	0.11199	0.05013	0.02404	0.00388		129.8	0.484307	0.355155	0.180474	0.0735505	0.0258924	0.0132081		129.8	0.415417	0.249797	0.0968365	0.0381262	0.00419632	-0.00743449		129.8	-0.00082716	-0.00222305	-0.00656939	-0.00354512	-0.0033119	-0.0131787
130	0.24529	0.17653	0.09205	-0.00797		130	0.42424	0.24529	0.11226	0.05201	0.02329	0.01053		130	0.487358	0.357339	0.176528	0.0750151	0.0278108	0.0141384		130	0.41539	0.254744	0.0920534	0.0359802	0.00571396	-0.00838125		130	-0.00139151	0.00011017	-0.00797217	-0.00103553	-0.0035024	-0.00969287
130.2	0.2478	0.17566	0.08767	-0.00301		130.2	0.42389	0.2478	0.1114	0.05262	0.0241	0.00804		130.2	0.483582	0.359054	0.17566	0.0727447	0.0296059	0.0146303		130.2	0.413405	0.250471	0.0876725	0.035847	0.0047223	-0.0111702		130.2	-0.00192545	0.00383597	-0.00300895	0.00057696	-0.00092411	-0.0153056
130.4	0.25238	0.17543	0.09331	-0.00612		130.4	0.42601	0.25238	0.10987	0.05431	0.02438	0.01119		130.4	0.486408	0.358601	0.175429	0.0725898	0.0268878	0.0141711		130.4	0.423273	0.262044	0.093313	0.0412797	0.00897304	-0.00742385		130.4	-0.00550168	-0.00185149	-0.00611922	-0.00551663	-0.00197716	-0.0150148
130.6	0.2395	0.18308	0.08946	-0.0148		130.6	0.4184	0.2395	0.10977	0.04396	0.01834	0.00148		130.6	0.486592	0.355286	0.183079	0.0746899	0.0309466	0.0142722		130.6	0.414524	0.253144	0.0894632	0.0350898	0.00596174	-0.00840849		130.6	-0.00309184	-0.00282962	-0.0148006	-0.00792517	-0.00739239	-0.0171432
130.8	0.24794	0.17966	0.09819	-0.00675		130.8	0.42066	0.24794	0.11285	0.05295	0.02515	0.00675		130.8	0.484368	0.356784	0.179657	0.0773883	0.0294778	0.0170888		130.8	0.416199	0.251212	0.0981923	0.0377326	0.0108545	-0.0050968		130.8	-0.0061216	-0.00224552	-0.0067471	-0.004925	-0.00385328	-0.0162605
131	0.25219	0.1813	0.0968	-0.00688		131	0.42772	0.25219	0.11204	0.05496	0.02271	0.00677		131	0.485134	0.360847	0.181301	0.0755589	0.0293052	0.0179191		131	0.413685	0.252958	0.0967974	0.0370346	0.00115741	-0.00893678		131	-0.00255492	-0.00225674	-0.00688461	-0.00241713	-0.00246563	-0.0135102
131.2	0.24325	0.18437	0.09099	-0.00892		131.2	0.42309	0.24325	0.11138	0.05053	0.02398	0.00361		131.2	0.494267	0.364265	0.18437	0.0824926	0.0354186	0.0169023		131.2	0.409421	0.251745	0.0909911	0.0305165	0.00129331	-0.00852151		131.2	-0.00194184	0.00122238	-0.00892283	-0.00253905	-0.00099593	-0.0147967
131.4	0.25082	0.182	0.09652	-0.01295		131.4	0.42461	0.25082	0.11531	0.05357	0.02775	0.011		131.4	0.487204	0.354865	0.181998	0.0775472	0.0288125	0.0141917		131.4	0.407553	0.249624	0.0965172	0.0354947	0.00371718	-0.0120327		131.4	-0.00647678	-0.00463534	-0.0129538	-0.00805731	-0.00546689	-0.0182969
131.6	0.24937	0.17755	0.09229	-0.00626		131.6	0.42414	0.24937	0.11431	0.052	0.02693	0.0057		131.6	0.48771	0.360816	0.177554	0.076628	0.0297591	0.0108845		131.6	0.411949	0.251723	0.0922882	0.0323175	0.00308827	-0.0121267		131.6	-0.00193628	0.00052891	-0.00625657	-0.00414167	0.00016894	-0.0139419
131.8	0.25029	0.17753	0.09752	-0.00562		131.8	0.42083	0.25029	0.1178	0.05367	0.02533	0.00946		131.8	0.488224	0.360383	0.17753	0.0799162	0.0326466	0.0140615		131.8	0.417319	0.255838	0.0975169	0.0413728	0.00313058	-0.00886981		131.8	-0.00148776	0.0049338	-0.00562233	-0.00156273	-0.00489074	-0.0146678
132	0.25373	0.17779	0.0934	-0.00865		132	0.42194	0.25373	0.1125	0.05424	0.02643	0.00449		132	0.48465	0.357849	0.177788	0.0717942	0.0249354	0.0119746		132	0.416699	0.253977	0.0934012	0.0380087	0.00256852	-0.0101296		132	-0.00792507	-0.00159199	-0.00864619	-0.00490371	-0.00608486	-0.015626
132.2	0.25357	0.17921	0.0943	-0.00942		132.2	0.42522	0.25357	0.11231	0.04994	0.01958	0.00295		132.2	0.487145	0.357588	0.179208	0.0771084	0.0272887	0.0115375		132.2	0.412582	0.252188	0.0943039	0.0336098	0.00093941	-0.00708986		132.2	-0.00674688	-0.00197562	-0.00942479	-0.00645402	-0.00642455	-0.0133712
132.4	0.24263	0.18315	0.09899	-0.005		132.4	0.4171	0.24263	0.10641	0.04377	0.02021	-0.0003658		132.4	0.484068	0.36299	0.18315	0.0772929	0.0281605	0.0205593		132.4	0.415805	0.261176	0.0989873	0.0372807	0.00911552	-0.00678224		132.4	-0.0001215	0.00392076	-0.00499895	-0.00194222	-0.00200049	-0.0132956
132.6	0.25371	0.17837	0.09047	-0.00995		132.6	0.42465	0.25371	0.11098	0.05443	0.0239	0.00461		132.6	0.484308	0.361871	0.178369	0.0761891	0.0348808	0.0146808		132.6	0.412744	0.253571	0.0904728	0.0338263	0.00190734	-0.0117561		132.6	-0.00128182	-0.00368985	-0.00995484	-0.00496693	-0.0031441	-0.0141833
132.8	0.25187	0.18095	0.09543	-0.00414		132.8	0.42461	0.25187	0.11451	0.05554	0.02703	0.00594		132.8	0.485168	0.363339	0.180947	0.0763604	0.0273698	0.0138741		132.8	0.407247	0.249028	0.0954285	0.0351336	-0.00029885	-0.0120223		132.8	-7.565e-05	0.00099403	-0.00413803	-0.00053604	-0.00019252	-0.0160858
133	0.24846	0.18023	0.09695	-0.00553		133	0.42514	0.24846	0.11476	0.05648	0.02554	0.00609		133	0.489006	0.356499	0.180225	0.0779794	0.0323668	0.01631		133	0.414614	0.261237	0.0969497	0.0345028	0.00927179	-0.00868488		133	-0.00136274	0.00450107	-0.00552564	-0.00520891	0.00276837	-0.00692321
133.2	0.25547	0.18061	0.09339	-0.00577		133.2	0.4301	0.25547	0.11784	0.05399	0.02395	0.00555		133.2	0.490078	0.360679	0.180605	0.0812565	0.028074	0.0149902		133.2	0.411385	0.256537	0.0933856	0.0359273	0.00487354	-0.0128749		133.2	-0.0056634	-0.00262206	-0.00577334	-0.00591025	-0.00386003	-0.0155165
133.4	0.25363	0.17742	0.09722	-0.00531		133.4	0.4231	0.25363	0.11425	0.05391	0.02287	0.00681		133.4	0.489628	0.356077	0.177421	0.0735685	0.0255644	0.0130009		133.4	0.414739	0.260457	0.0972235	0.0386675	0.00648739	-0.00857288		133.4	-0.00219255	0.00023114	-0.0053141	-0.0021552	-0.00011775	-0.0106347
133.6	0.25375	0.18388	0.09313	-0.00609		133.6	0.42973	0.25375	0.11516	0.05455	0.0248	0.00719		133.6	0.490425	0.367293	0.183878	0.079137	0.0328452	0.0206797		133.6	0.415018	0.257248	0.0931277	0.0358042	0.00351237	-0.0068671		133.6	-0.00629486	0.00261223	-0.00609048	-0.0089142	-0.00635855	-0.0181341
133.8	0.25413	0.18012	0.09202	-0.0049		133.8	0.42116	0.25413	0.11489	0.05383	0.02422	0.00389		133.8	0.485179	0.357145	0.180118	0.0745344	0.0292301	0.0128817		133.8	0.410534	0.255598	0.092017	0.0346666	0.00610871	-0.00531917		133.8	-0.00496987	-0.00231115	-0.00489711	-0.00447092	-0.00245994	-0.0165731
134	0.25258	0.17735	0.09505	-0.00598		134	0.42131	0.25258	0.10912	0.04974	0.02057	0.0021		134	0.488879	0.349941	0.177352	0.0728192	0.0259607	0.0124084		134	0.416899	0.254177	0.0950508	0.035865	0.00745017	-0.00637694		134	-0.0087988	-0.00940209	-0.00598406	-0.00789552	-0.00510026	-0.0199897
134.2	0.25321	0.17888	0.10041	-0.00517		134.2	0.42275	0.25321	0.1123	0.05253	0.02037	0.00177		134.2	0.484883	0.353529	0.178881	0.0770943	0.0272289	0.0157589		134.2	0.422148	0.264771	0.100407	0.0406337	0.00939398	-0.00456275		134.2	-0.00571761	-0.00052456	-0.00517135	-0.00805329	-0.00474006	-0.0154131
134.4	0.2479	0.18089	0.09388	-0.00856		134.4	0.42556	0.2479	0.115	0.05269	0.02326	0.00485		134.4	0.48211	0.359446	0.180887	0.0735184	0.0272244	0.0113785		134.4	0.413519	0.258055	0.0938776	0.0366454	0.00444471	-0.0120718		134.4	-0.00768525	-0.006308	-0.0085613	-0.00865218	-0.00843197	-0.0199394
134.6	0.2539	0.17843	0.09096	-0.00758		134.6	0.42438	0.2539	0.11621	0.05545	0.024	0.00605		134.6	0.487455	0.356546	0.178428	0.0782837	0.0271784	0.0143494		134.6	0.416548	0.252026	0.0909592	0.032584	0.00250845	-0.0128219		134.6	-0.00506748	-0.00188058	-0.00758322	-0.00368199	-0.00658627	-0.0149895
134.8	0.25368	0.17914	0.09378	-0.00795		134.8	0.42477	0.25368	0.11642	0.04848	0.0239	0.00474		134.8	0.484798	0.360175	0.179144	0.0762339	0.0300668	0.0131364		134.8	0.409521	0.257842	0.0937803	0.0345104	0.00358518	-0.00922479		134.8	-0.00282658	-0.00150508	-0.00795454	-0.0042095	-0.00377028	-0.0182198
135	0.2533	0.1798	0.09829	-0.00481		135	0.4284	0.2533	0.11804	0.05283	0.02463	0.00437		135	0.483395	0.352134	0.179797	0.0729732	0.0228938	0.013567		135	0.414539	0.260915	0.0982946	0.036823	0.00486346	-0.00452925		135	-0.00247432	-0.00085477	-0.00480661	-0.00592592	-0.00318102	-0.0123116
135.2	0.26023	0.18165	0.0983	-0.00926		135.2	0.4325	0.26023	0.11662	0.05767	0.02861	0.00869		135.2	0.486622	0.358706	0.181648	0.0740914	0.0223575	0.0136955		135.2	0.416779	0.259128	0.098296	0.0359582	0.00302338	-0.00734703		135.2	0.00114732	0.00056679	-0.00925793	-0.00731789	-0.00026026	-0.0108621
135.4	0.25696	0.18295	0.09757	-0.00617		135.4	0.42701	0.25696	0.11585	0.05176	0.02335	0.00636		135.4	0.488788	0.358833	0.182954	0.0826165	0.0300789	0.0133239		135.4	0.418737	0.261919	0.0975707	0.0396245	0.00589641	-0.00491403		135.4	-0.00455269	-0.00289781	-0.0061733	-0.00626512	-0.00274599	-0.0150478
135.6	0.2561	0.18792	0.09744	-0.00932		135.6	0.43104	0.2561	0.11594	0.05261	0.02383	0.00989		135.6	0.487487	0.362381	0.187925	0.0809952	0.0290288	0.0171458		135.6	0.416504	0.25933	0.0974398	0.0364151	0.0082742	-0.00808795		135.6	-0.00506953	-0.00629502	-0.00931797	-0.0109155	-0.00609842	-0.017361
135.8	0.25345	0.18393	0.09953	-0.009		135.8	0.43	0.25345	0.12171	0.05703	0.02553	0.00474		135.8	0.485555	0.362181	0.183931	0.0771232	0.0285505	0.0145527		135.8	0.414338	0.261087	0.0995314	0.0382276	0.00630302	-0.0046916		135.8	-0.00604018	0.00091965	-0.00899874	-0.00123389	-0.00300786	-0.0120556
136	0.25297	0.18538	0.09835	-0.00732		136	0.42772	0.25297	0.11311	0.05412	0.02433	0.00741		136	0.490693	0.36148	0.185379	0.0804631	0.0288256	0.0207421		136	0.417695	0.268225	0.0983471	0.0437592	0.013088	-0.00630105		136	-0.00283037	0.00268886	-0.00732343	0.00081135	-0.00375314	-0.0110878
136.2	0.25826	0.1872	0.09899	-0.00957		136.2	0.42818	0.25826	0.11694	0.05422	0.02112	0.00365		136.2	0.487771	0.364251	0.187197	0.081334	0.030031	0.0141281		136.2	0.419104	0.262362	0.0989885	0.0427921	0.00749845	-0.00556368		136.2	-0.00773289	-0.00640529	-0.00957401	-0.00665671	-0.00248231	-0.0171633
136.4	0.25813	0.18826	0.0942	-0.00678		136.4	0.42935	0.25813	0.11858	0.05194	0.02	0.00883		136.4	0.489969	0.363589	0.188264	0.0843179	0.0289357	0.0187354		136.4	0.418825	0.257233	0.0942012	0.0388696	0.0036011	-0.0122302		136.4	-0.00201888	-0.00118732	-0.00677566	-0.00203438	-0.00523586	-0.0112593
136.6	0.25973	0.18284	0.09085	-0.01188		136.6	0.4295	0.25973	0.11552	0.054	0.02631	0.00787		136.6	0.492039	0.362335	0.182836	0.0794904	0.0279055	0.0133829		136.6	0.413319	0.261878	0.0908539	0.0310546	0.00046522	-0.00949724		136.6	-0.00725378	-0.00775359	-0.0118792	-0.00898475	-0.00405195	-0.0158617
136.8	0.26215	0.18219	0.09669	-0.0043		136.8	0.42625	0.26215	0.11526	0.05489	0.02328	0.00823		136.8	0.487359	0.360801	0.182195	0.0775575	0.024574	0.0130434		136.8	0.415994	0.263352	0.096691	0.0365248	0.00653187	-0.00556414		136.8	-0.00106145	0.00042275	-0.00429687	-0.00206891	-0.0006742	-0.0090921
137	0.25927	0.18365	0.09918	-0.00533		137	0.42846	0.25927	0.11659	0.05306	0.02389	0.00423		137	0.485751	0.357507	0.183647	0.0771599	0.028868	0.01521		137	0.418147	0.266095	0.0991766	0.0395844	0.00242146	-0.00761794		137	-0.00329422	-0.00214971	-0.00532669	-0.00555006	-0.00042753	-0.0152691
137.2	0.26205	0.18649	0.09594	-0.01063		137.2	0.43497	0.26205	0.11755	0.05666	0.0222	0.00807		137.2	0.491817	0.367831	0.186488	0.0798144	0.0339469	0.0180078		137.2	0.418098	0.26763	0.0959353	0.0405629	0.00823163	-0.00812652		137.2	-0.00668057	-0.00445057	-0.0106265	-0.00844889	-0.00380476	-0.0134953
137.4	0.25569	0.18853	0.09538	-0.00601		137.4	0.43328	0.25569	0.12	0.05389	0.02559	0.00392		137.4	0.495184	0.365367	0.188526	0.0814364	0.0321915	0.01828		137.4	0.414252	0.263419	0.0953813	0.0361491	0.00515098	-0.011495		137.4	-0.00402295	0.00180652	-0.00601462	-0.00958629	-0.00249851	-0.0172984
137.6	0.25939	0.18166	0.08958	-0.0048		137.6	0.42745	0.25939	0.11675	0.05086	0.01994	0.00068324		137.6	0.485226	0.365812	0.181659	0.0788905	0.0255922	0.0139414		137.6	0.411161	0.263439	0.0895835	0.0366595	0.00404669	-0.0114286		137.6	-0.00395376	-0.00471395	-0.0048011	-0.00537698	-0.00219615	-0.012846
137.8	0.25657	0.19147	0.09475	-0.0047		137.8	0.42567	0.25657	0.11518	0.05465	0.02014	0.00203		137.8	0.488653	0.364801	0.19147	0.0795977	0.0384932	0.0180903		137.8	0.415047	0.266404	0.0947459	0.0325996	0.00112981	-0.0116613		137.8	-0.00441181	-0.00429442	-0.00470425	-0.00611837	-0.0042312	-0.0123163
138	0.25692	0.18818	0.09582	-0.00555		138	0.42893	0.25692	0.11892	0.05328	0.0268	0.00582		138	0.488965	0.368913	0.188175	0.0801668	0.0332801	0.0151773		138	0.413773	0.25785	0.0958221	0.0339087	0.002689	-0.0101439		138	-1.399e-05	0.00023378	-0.00554753	-0.00597833	-0.00291094	-0.0140532
138.2	0.26591	0.18544	0.09598	-0.01043		138.2	0.43752	0.26591	0.12092	0.05528	0.02623	0.00834		138.2	0.491487	0.365848	0.185439	0.0806437	0.0264999	0.0157837		138.2	0.414526	0.260641	0.0959839	0.0344343	0.00226744	-0.00738092		138.2	-0.00281341	-0.00651371	-0.0104262	-0.0100639	-0.00608882	-0.0165773
138.4	0.26682	0.18599	0.09685	-0.00335		138.4	0.43602	0.26682	0.11976	0.06179	0.02938	0.00978		138.4	0.491443	0.363864	0.185992	0.0787753	0.0301626	0.018088		138.4	0.41478	0.263711	0.0968463	0.0334052	-9.37e-06	-0.00691335		138.4	-0.00266057	0.00072052	-0.00334963	-0.0008392	-0.00234365	-0.0090091
138.6	0.26304	0.18266	0.10337	-0.00961		138.6	0.43621	0.26304	0.11707	0.052	0.02739	0.01159		138.6	0.487834	0.365413	0.182661	0.0814021	0.0287127	0.0202012		138.6	0.417763	0.27028	0.103369	0.0383579	0.00810682	-0.00695645		138.6	-0.00538529	-0.00518522	-0.00961356	-0.00379977	-0.00430784	-0.0136233
138.8	0.266	0.18715	0.09945	0.00027501		138.8	0.43092	0.266	0.11741	0.05879	0.02664	0.00489		138.8	0.484621	0.363667	0.187147	0.0747174	0.0229577	0.0124633		138.8	0.416488	0.264624	0.099446	0.037193	0.0050927	-0.00775661		138.8	-0.00155456	8.947e-05	0.00027501	0.0008966	-0.00224656	-0.0086457
139	0.2667	0.18833	0.10344	-0.00772		139	0.43145	0.2667	0.12178	0.05551	0.0247	0.01173		139	0.493441	0.369519	0.188326	0.084905	0.0314504	0.018011		139	0.422481	0.268845	0.103437	0.0397246	0.00779406	-0.00633367		139	-0.00550222	-0.00666509	-0.00771912	-0.00643031	-0.0069161	-0.0173679
139.2	0.25808	0.18702	0.10138	-0.00317		139.2	0.42737	0.25808	0.11504	0.04997	0.02423	0.00742		139.2	0.489367	0.369337	0.18702	0.0804403	0.0321286	0.0127057		139.2	0.418156	0.264927	0.101376	0.0385292	0.00383293	-0.00917654		139.2	0.00096018	-0.00269421	-0.00316558	-0.00353068	-0.00262917	-0.0120539
139.4	0.25944	0.18745	0.10186	-0.00335		139.4	0.43153	0.25944	0.11846	0.04985	0.02256	0.00442		139.4	0.489909	0.364472	0.18745	0.0809523	0.0319976	0.0177959		139.4	0.418413	0.27106	0.10186	0.0405182	0.0110603	-0.00569011		139.4	-0.00164505	-1.646e-05	-0.00334627	-0.00135516	0.00100851	-0.0111075
139.6	0.26659	0.19046	0.10089	-0.00373		139.6	0.43486	0.26659	0.12419	0.06011	0.02817	0.00992		139.6	0.497355	0.370333	0.190457	0.083928	0.0347993	0.0170095		139.6	0.419063	0.269697	0.100892	0.0407137	0.00802255	-0.00463514		139.6	-0.00288629	-0.00478707	-0.00373459	-0.00215216	-0.00186227	-0.0115434
139.8	0.2657	0.19043	0.09727	-0.01167		139.8	0.43505	0.2657	0.12342	0.05836	0.02817	0.00488		139.8	0.492828	0.370825	0.190431	0.0803957	0.0320954	0.0176378		139.8	0.417843	0.267938	0.0972711	0.0400117	0.00651012	-0.00574318		139.8	-0.00802002	-0.00532898	-0.0116731	-0.00785777	-0.00830768	-0.0192028
140	0.26068	0.19169	0.09699	-0.00435		140	0.43453	0.26068	0.1184	0.05534	0.02566	0.00634		140	0.491763	0.369071	0.191692	0.0859579	0.0312081	0.014631		140	0.415721	0.268058	0.0969902	0.0349273	0.0065844	-0.00894994		140	-0.00146786	0.00033576	-0.00435242	-0.00157309	0.00210558	-0.0109757
140.2	0.26293	0.18768	0.1047	-0.00155		140.2	0.43178	0.26293	0.12482	0.0599	0.0265	0.00883		140.2	0.491279	0.368674	0.18768	0.0780599	0.0320356	0.0168297		140.2	0.417924	0.271791	0.104696	0.0391191	0.00802764	-0.00607458		140.2	-0.0034857	-0.00363945	-0.00154989	-0.00376925	0.00149372	-0.0143626
140.4	0.26132	0.18734	0.10239	-0.0087		140.4	0.43609	0.26132	0.12205	0.05495	0.02458	0.00819		140.4	0.487118	0.372884	0.187337	0.0773471	0.0289206	0.0147859		140.4	0.422237	0.272961	0.102388	0.0402521	0.00961655	-0.00699188		140.4	-0.00522765	-0.00104096	-0.00869981	-0.00729402	-0.00126409	-0.0128873
140.6	0.26201	0.19222	0.10454	-0.00429		140.6	0.43336	0.26201	0.1238	0.05953	0.02721	0.00662		140.6	0.493275	0.369788	0.192215	0.0825167	0.032436	0.0167046		140.6	0.41834	0.274845	0.104544	0.0433861	0.0147174	-0.00339571		140.6	0.00164125	0.00608134	-0.00429395	-0.00109927	0.00128065	-0.0121037
140.8	0.26896	0.18857	0.10089	-0.00635		140.8	0.43138	0.26896	0.12368	0.05956	0.02613	0.00932		140.8	0.489796	0.36648	0.188566	0.0865875	0.0363354	0.0177059		140.8	0.419116	0.272548	0.100892	0.0393816	0.010538	-0.00601992		140.8	-0.00106899	0.00028125	-0.00635028	-0.00869151	-0.00011386	-0.0116045
141	0.26537	0.18832	0.0993	-0.01129		141	0.43226	0.26537	0.12115	0.05356	0.01795	0.00579		141	0.491841	0.370787	0.188321	0.0839619	0.033335	0.0161495		141	0.417103	0.266518	0.0993005	0.037916	0.00403685	-0.00656407		141	-0.00767391	-0.00229891	-0.0112858	-0.00157319	-0.00578299	-0.0130658
141.2	0.26077	0.18099	0.09556	-0.00244		141.2	0.42957	0.26077	0.11944	0.05467	0.02574	0.00599		141.2	0.486392	0.365677	0.180988	0.0759469	0.0285427	0.0118341		141.2	0.414954	0.267023	0.0955566	0.0377698	0.00266048	-0.00624006		141.2	-0.00130948	0.0035787	-0.00243745	-0.00132682	0.00403705	-0.00953133
141.4	0.26133	0.18669	0.09945	-0.00447		141.4	0.43503	0.26133	0.11586	0.05769	0.02138	0.00694		141.4	0.487279	0.365967	0.186691	0.0749096	0.0312598	0.0159842		141.4	0.420729	0.270407	0.0994452	0.0365148	0.00717489	-0.00911404		141.4	0.00166093	0.00581387	-0.00447278	-0.00355572	0.00084943	-0.0153946
141.6	0.26996	0.19329	0.09905	-0.00516		141.6	0.44016	0.26996	0.12587	0.06146	0.0284	0.01148		141.6	0.491451	0.370358	0.193293	0.0837217	0.0319301	0.01869		141.6	0.413382	0.268269	0.0990528	0.0361233	0.00195118	-0.00954844		141.6	-0.00262969	-0.00296747	-0.00515996	-0.00563142	-0.00493079	-0.0145454
141.8	0.26648	0.19209	0.0999	-0.00795		141.8	0.43713	0.26648	0.12492	0.05617	0.02618	0.00737		141.8	0.493389	0.374965	0.19209	0.0861331	0.0321669	0.0209597		141.8	0.416605	0.273898	0.099898	0.0394799	0.00640704	-0.00841627		141.8	-0.00191035	0.00181033	-0.0079528	-0.00517102	0.00103393	-0.0162469
142	0.26828	0.19242	0.10279	-0.0076		142	0.43903	0.26828	0.12086	0.05841	0.02044	0.00827		142	0.493818	0.374613	0.192416	0.0835752	0.0324801	0.0221907		142	0.413131	0.269113	0.102787	0.0400695	0.00817166	-0.00487386		142	-0.00438797	-0.00312687	-0.00760056	-0.00781734	-0.00506699	-0.0145777
142.2	0.27076	0.19007	0.09733	-0.01064		142.2	0.44004	0.27076	0.12811	0.05627	0.02841	0.00994		142.2	0.490817	0.372733	0.190066	0.085518	0.0281259	0.0171026		142.2	0.413859	0.272683	0.0973287	0.0357251	0.00817778	-0.00825811		142.2	-0.00389225	-0.00557328	-0.0106421	-0.0102263	-0.00520985	-0.0183792
142.4	0.26307	0.18796	0.10427	-0.00485		142.4	0.43273	0.26307	0.11907	0.05437	0.02548	0.00535		142.4	0.491205	0.368561	0.187957	0.0769773	0.0242494	0.0150505		142.4	0.421039	0.275672	0.104275	0.0433262	0.00912661	-0.00727554		142.4	-0.00641202	-0.0045772	-0.00485204	-0.00473558	-0.00169016	-0.0121854
142.6	0.26392	0.18863	0.10031	-0.00889		142.6	0.43521	0.26392	0.12081	0.05704	0.02379	0.0076		142.6	0.492217	0.367732	0.188633	0.0860999	0.0340342	0.0159034		142.6	0.413769	0.273089	0.100311	0.035744	0.00545859	-0.0116754		142.6	-0.00710149	0.002106	-0.0088948	-0.00730942	0.00098644	-0.0148389
142.8	0.26559	0.19259	0.10338	-0.0065		142.8	0.4379	0.26559	0.12023	0.05897	0.02504	0.00575		142.8	0.489375	0.372563	0.192587	0.0788579	0.0295219	0.0131574		142.8	0.416753	0.275163	0.103378	0.0436237	0.00801984	-0.00879239		142.8	-0.00643227	-0.001187	-0.00650445	-0.00288668	-0.00346851	-0.0120839
143	0.27005	0.19059	0.10061	-0.00349		143	0.43784	0.27005	0.1203	0.05495	0.02801	0.01085		143	0.495766	0.374055	0.19059	0.083699	0.0321012	0.0172202		143	0.420129	0.275494	0.100615	0.0403504	0.00396711	-0.0024337		143	-0.00406886	0.00169428	-0.00348816	-7.413e-05	0.00175317	-0.012751
143.2	0.27023	0.18976	0.09733	-0.00179		143.2	0.43757	0.27023	0.12194	0.06383	0.03125	0.01165		143.2	0.491184	0.373525	0.189764	0.0789919	0.0321342	0.0181194		143.2	0.417006	0.274012	0.0973264	0.0376304	0.00717274	-0.00522515		143.2	0.00116552	0.00416512	-0.00179293	-0.00394792	-0.00412996	-0.012093
143.4	0.27128	0.18906	0.10359	-0.00683		143.4	0.44291	0.27128	0.12374	0.05973	0.02761	0.00667		143.4	0.488292	0.375132	0.189057	0.0810612	0.0282704	0.0174262		143.4	0.413186	0.272498	0.103592	0.0438919	0.00561223	-0.00618787		143.4	-0.0042091	-0.00343122	-0.00682554	-0.00167462	-0.00435927	-0.0148305
143.6	0.27021	0.1916	0.0987	-0.00751		143.6	0.44013	0.27021	0.12569	0.05788	0.02657	0.00648		143.6	0.49166	0.374454	0.191599	0.0835786	0.032989	0.0134711		143.6	0.415133	0.272025	0.0986974	0.0371143	0.00590395	-0.010134		143.6	-0.00670394	-0.00295178	-0.00750576	-0.00456467	0.00045362	-0.0143064
143.8	0.27148	0.18968	0.10112	-0.0077		143.8	0.43466	0.27148	0.12428	0.05542	0.02525	0.006		143.8	0.493263	0.370367	0.189681	0.081367	0.0318594	0.0158304		143.8	0.418873	0.274975	0.101118	0.0427603	0.0074093	-0.00172366		143.8	-0.00509059	-0.00520008	-0.00769872	-0.00397405	-0.00460084	-0.00721132
144	0.27162	0.1907	0.10102	-0.01188		144	0.44024	0.27162	0.12568	0.06235	0.02833	0.01187		144	0.49767	0.373024	0.190703	0.0875258	0.0341503	0.0191234		144	0.415204	0.269908	0.101017	0.0378933	0.00254438	-0.00801265		144	-0.00397677	0.00296155	-0.0118752	-0.00584427	-0.00283047	-0.0122597
144.2	0.26591	0.18931	0.1013	-0.00806		144.2	0.4373	0.26591	0.11921	0.05496	0.02153	0.00424		144.2	0.49331	0.370654	0.189312	0.0806634	0.0287264	0.0159538		144.2	0.416168	0.272952	0.101296	0.037505	-0.00151961	-0.0123015		144.2	-0.00548666	-0.00294874	-0.00806263	-0.00455904	-0.00069852	-0.0140885
144.4	0.27321	0.19033	0.10045	-0.00816		144.4	0.44021	0.27321	0.12216	0.0608	0.02393	0.00799		144.4	0.494475	0.372918	0.190332	0.0835207	0.0292632	0.0205859		144.4	0.418962	0.273574	0.10045	0.0415806	0.00809029	-0.0100666		144.4	-0.00611837	-0.00295266	-0.00816268	-0.00456579	-0.00192749	-0.0155258
144.6	0.27126	0.18895	0.10502	-0.00553		144.6	0.43926	0.27126	0.12287	0.06162	0.02259	0.00738		144.6	0.485949	0.370075	0.188947	0.0800734	0.0255628	0.0161896		144.6	0.420355	0.270165	0.105017	0.0424946	0.00542074	-0.0066711		144.6	-0.00391557	-0.00338697	-0.00553291	-0.00451329	0.00140074	-0.00877449
144.8	0.27273	0.19306	0.10732	-0.00781		144.8	0.44101	0.27273	0.12067	0.0581	0.02155	0.00919		144.8	0.492136	0.376068	0.193059	0.0832779	0.0348372	0.0180323		144.8	0.419343	0.275136	0.107318	0.0402798	0.0096148	-0.00340277		144.8	-1.957e-05	-0.00055938	-0.00780542	-0.00612115	-0.00184102	-0.0139188
145	0.27378	0.19804	0.10445	-0.00709		145	0.43475	0.27378	0.12906	0.06214	0.02737	0.00539		145	0.494586	0.378933	0.198036	0.0856465	0.0327231	0.0198897		145	0.420457	0.281937	0.104449	0.0384831	0.00670934	-0.00270684		145	-0.00524827	0.00142822	-0.00709328	-0.0063954	-0.00312517	-0.0127347
145.2	0.2716	0.19261	0.10062	-0.01082		145.2	0.43872	0.2716	0.12424	0.05648	0.02286	0.00706		145.2	0.48845	0.374221	0.192613	0.0826711	0.0291172	0.0140705		145.2	0.42079	0.276092	0.100617	0.0415229	0.00872975	-0.00509696		145.2	-0.00808519	-0.00512081	-0.0108221	-0.00791012	-0.00247516	-0.0163321
145.4	0.26937	0.19805	0.10832	-0.00822		145.4	0.43569	0.26937	0.12447	0.05577	0.02428	0.00601		145.4	0.496402	0.374012	0.198047	0.0831202	0.0387643	0.0206355		145.4	0.418104	0.27817	0.10832	0.0446134	0.00734776	-0.00631088		145.4	0.00244143	-0.00370655	-0.00822068	-0.00522918	0.00059554	-0.0119284
145.6	0.27136	0.19478	0.10301	-0.00904		145.6	0.43701	0.27136	0.12388	0.05665	0.02308	0.00524		145.6	0.493335	0.372075	0.194782	0.0848808	0.0317287	0.0138058		145.6	0.414532	0.274039	0.103008	0.0350592	0.00567999	-0.011432		145.6	-0.0101389	-0.00636306	-0.00904051	-0.00752512	-0.00633755	-0.02054
145.8	0.27179	0.19797	0.10404	-0.00417		145.8	0.43876	0.27179	0.11991	0.05728	0.02134	0.00811		145.8	0.492844	0.372334	0.197966	0.0868038	0.0305618	0.0182664		145.8	0.415689	0.277002	0.104044	0.0372233	0.0033564	-0.00788608		145.8	-0.00450263	-0.0014864	-0.00417266	-0.00532462	0.000729	-0.0138548
146	0.27623	0.19428	0.10507	-0.00681		146	0.44032	0.27623	0.12115	0.05893	0.03114	0.00901		146	0.493284	0.372924	0.194284	0.0856361	0.0323236	0.01434		146	0.41887	0.283032	0.105073	0.0406738	0.00957049	-0.00842445		146	-0.00744219	-0.00266286	-0.00681368	-0.0057834	-0.00035098	-0.01586
146.2	0.27001	0.19951	0.10306	-0.00573		146.2	0.43806	0.27001	0.12481	0.05676	0.02608	0.00466		146.2	0.492653	0.378182	0.199509	0.0892927	0.0340884	0.0219921		146.2	0.420588	0.277141	0.103057	0.0393614	0.00725359	-0.00798141		146.2	-0.00158704	0.00067573	-0.00573153	-0.0016247	0.00079794	-0.0168084
146.4	0.27091	0.19305	0.10279	-0.01657		146.4	0.43881	0.27091	0.12582	0.06093	0.02567	0.00729		146.4	0.490513	0.374255	0.19305	0.0816253	0.0312926	0.0160103		146.4	0.420593	0.274245	0.102787	0.0407634	0.0087649	-0.0078834		146.4	-0.00609216	-0.00555972	-0.0165713	-0.0122411	-0.00458203	-0.0175446
146.6	0.27215	0.19329	0.10856	-0.01258		146.6	0.44129	0.27215	0.12258	0.0581	0.02522	0.00608		146.6	0.491329	0.374476	0.193291	0.0810409	0.0291818	0.0151959		146.6	0.418443	0.276886	0.108558	0.0404632	0.00386139	-0.0052013		146.6	-0.00346335	-0.00757978	-0.0125766	-0.00872506	-0.00477962	-0.0187958
146.8	0.27618	0.1963	0.10625	-0.00985		146.8	0.44128	0.27618	0.12863	0.06388	0.02573	0.00942		146.8	0.490925	0.375357	0.196298	0.0849453	0.0329728	0.0164174		146.8	0.420619	0.277362	0.106249	0.0434451	0.0100864	-0.00722286		146.8	-0.00259987	-0.00145603	-0.00985386	-0.00936	-0.00515267	-0.0149353
147	0.27078	0.20115	0.1038	-0.00773		147	0.44175	0.27078	0.12906	0.06175	0.02324	0.01086		147	0.495638	0.379609	0.20115	0.0913464	0.0387325	0.0238993		147	0.419727	0.279997	0.103798	0.0442918	0.00916871	-0.00503858		147	-0.00688519	-0.00091089	-0.0077349	-0.00544472	-0.00214718	-0.0153306
147.2	0.276	0.18926	0.10481	-0.00694		147.2	0.44357	0.276	0.12809	0.06105	0.02699	0.01187		147.2	0.49244	0.375749	0.18926	0.0863862	0.0337297	0.0190587		147.2	0.415291	0.280349	0.104814	0.0430272	0.0073989	-0.00535026		147.2	-0.00092413	-0.00267076	-0.00693934	-0.00698443	-0.0035318	-0.0141012
147.4	0.27454	0.1974	0.10498	-0.0086		147.4	0.44376	0.27454	0.12811	0.06459	0.02639	0.00953		147.4	0.496689	0.37526	0.197397	0.085923	0.0303724	0.0214974		147.4	0.41825	0.27561	0.104983	0.0397048	0.00363097	-0.010134		147.4	-0.007898	-0.00744397	-0.00860386	-0.00733554	-0.00241558	-0.0204498
147.6	0.27822	0.19652	0.10996	-0.0065		147.6	0.44444	0.27822	0.13287	0.06075	0.02674	0.00671		147.6	0.496169	0.374015	0.196516	0.081991	0.0300348	0.0181488		147.6	0.413984	0.281234	0.109956	0.0410397	0.00684773	-0.0109935		147.6	-0.00160731	0.00086831	-0.00649609	-0.00501953	-0.00280757	-0.0134953
147.8	0.27637	0.19654	0.10847	-0.00147		147.8	0.44548	0.27637	0.12435	0.05949	0.02679	0.00746		147.8	0.491738	0.377774	0.196543	0.0854049	0.0322907	0.0161147		147.8	0.418628	0.28059	0.108475	0.0464761	0.0119831	-0.00653589		147.8	0.00058167	0.00043549	-0.00147011	-0.00327492	0.00267638	-0.0106885
148	0.27813	0.19911	0.10737	-0.00675		148	0.44166	0.27813	0.12907	0.06154	0.02869	0.01112		148	0.499586	0.376246	0.199109	0.0858713	0.0345405	0.01739		148	0.416065	0.280764	0.107373	0.037158	0.00705356	-0.0122196		148	-0.00965286	-0.00454845	-0.00674732	-0.00466971	-0.00528112	-0.0119468
148.2	0.27493	0.20064	0.10729	-0.00676		148.2	0.43728	0.27493	0.12052	0.05688	0.02173	0.00226		148.2	0.497743	0.380942	0.200637	0.0836787	0.0366379	0.0188185		148.2	0.418666	0.284312	0.107292	0.0429004	0.00796793	-0.0056593		148.2	-0.00247807	0.00168607	-0.00675667	-0.006484	-0.00146986	-0.0174056
148.4	0.27871	0.20281	0.10095	-0.00917		148.4	0.44811	0.27871	0.12856	0.06316	0.0311	0.0091		148.4	0.495311	0.381059	0.202815	0.0866362	0.0308986	0.0190074		148.4	0.417651	0.277758	0.100952	0.0400444	0.00577097	-0.00816569		148.4	-0.00717085	-0.0054496	-0.00917106	-0.0105381	-0.00559539	-0.0140219
148.6	0.27587	0.19812	0.11237	-0.00746		148.6	0.44043	0.27587	0.12437	0.05306	0.02497	0.00635		148.6	0.492734	0.378303	0.198121	0.085885	0.034621	0.0169371		148.6	0.421875	0.284805	0.112371	0.045755	0.0141979	-0.00194511		148.6	-0.005784	-0.00171266	-0.00745654	-0.00294624	-0.00315753	-0.0161801
148.8	0.27308	0.19115	0.10659	-0.00295		148.8	0.44189	0.27308	0.1252	0.06147	0.02444	0.00644		148.8	0.487827	0.375652	0.191153	0.0799826	0.0315595	0.0102936		148.8	0.417724	0.28257	0.10659	0.0433248	0.00974862	-0.0112436		148.8	-0.00386072	-0.00136914	-0.00294847	-0.00434424	0.00111692	-0.0104837
149	0.27575	0.19412	0.10862	-0.00564		149	0.44386	0.27575	0.12685	0.0597	0.02533	0.00613		149	0.493209	0.369941	0.194118	0.0814632	0.030072	0.0100893		149	0.418114	0.284094	0.108624	0.043109	0.00911484	-0.00531224		149	-0.00165884	0.00239489	-0.00564014	-0.00373799	0.00318781	-0.0166039
149.2	0.27577	0.19867	0.10719	-0.00662		149.2	0.45117	0.27577	0.12863	0.05933	0.02469	0.00635		149.2	0.497569	0.380849	0.198667	0.0896746	0.0353629	0.0231572		149.2	0.418276	0.282284	0.107193	0.0434788	0.00992448	-0.00543136		149.2	-0.00539486	-0.00161185	-0.00661727	-0.00812112	-0.00183979	-0.0166459
149.4	0.27485	0.19715	0.10223	-0.00647		149.4	0.44364	0.27485	0.12833	0.05784	0.02664	0.0037		149.4	0.491672	0.376609	0.197146	0.083541	0.0299651	0.0165087		149.4	0.415728	0.281329	0.102228	0.0419275	0.00635352	-0.0108079		149.4	0.00058029	-0.00052425	-0.00647357	-0.00551111	0.00056523	-0.0141934
149.6	0.28222	0.19318	0.10765	-0.01272		149.6	0.44861	0.28222	0.12802	0.06365	0.02679	0.01127		149.6	0.486068	0.37034	0.193184	0.0854379	0.0265974	0.014231		149.6	0.416011	0.28516	0.107655	0.0422698	0.00491921	-0.00596678		149.6	-0.0057808	-0.00242824	-0.0127161	-0.0110215	-0.00422567	-0.0141583
149.8	0.2793	0.19666	0.10718	-0.00674		149.8	0.44876	0.2793	0.12914	0.06215	0.03071	0.00872		149.8	0.492789	0.375442	0.196658	0.0844178	0.0259496	0.0160012		149.8	0.418041	0.285797	0.107175	0.0370492	0.00551661	-0.00556927		149.8	-0.00322738	-0.00154162	-0.00673685	-0.00453954	0.00042956	-0.0150478
150	0.27583	0.20187	0.109	-0.00945		150	0.43964	0.27583	0.12932	0.05704	0.02698	0.00941		150	0.497286	0.377886	0.201866	0.0868973	0.036109	0.018903		150	0.416002	0.283602	0.109002	0.0386789	0.00672338	-0.00650129		150	-0.00439244	-0.00724473	-0.00944892	-0.0082275	-0.00419834	-0.0199376
150.2	0.27966	0.19562	0.1055	-0.01136		150.2	0.4396	0.27966	0.12539	0.05914	0.0243	0.00358		150.2	0.492923	0.378283	0.195618	0.0872067	0.0312123	0.0179372		150.2	0.416869	0.282603	0.105499	0.0399918	0.00995747	-0.00684077		150.2	-0.00580598	-0.0030672	-0.0113624	-0.00404771	-0.00549167	-0.0170361
150.4	0.28152	0.20131	0.10032	-0.01325		150.4	0.44482	0.28152	0.12977	0.06077	0.02644	0.00549		150.4	0.492711	0.380336	0.201309	0.0878374	0.0326622	0.016633		150.4	0.414107	0.280981	0.100324	0.0377019	0.00574233	-0.0128785		150.4	-0.0102015	-0.00928301	-0.0132455	-0.00950834	-0.00784725	-0.0179187
150.6	0.2837	0.20337	0.10752	-0.00819		150.6	0.44796	0.2837	0.13666	0.06104	0.02792	0.01057		150.6	0.490001	0.377191	0.203373	0.0865995	0.0325426	0.0157302		150.6	0.4186	0.286516	0.107517	0.0450695	0.0101093	-0.00865327		150.6	-0.00762735	-1.42e-06	-0.00819113	-0.00305294	-0.00519332	-0.0143211
150.8	0.2793	0.19685	0.10635	-0.00445		150.8	0.44009	0.2793	0.1305	0.06371	0.02934	0.01189		150.8	0.492667	0.378743	0.196853	0.0848386	0.033644	0.0166228		150.8	0.418062	0.276815	0.106352	0.0402302	0.00217246	-0.00921442		150.8	-0.0010785	0.00098779	-0.00444857	-0.00203788	0.00073221	-0.0137705
151	0.28276	0.20484	0.10366	-0.00186		151	0.44272	0.28276	0.1281	0.05873	0.02919	0.0062		151	0.491622	0.380368	0.204842	0.0896496	0.0360887	0.0172891		151	0.417461	0.278788	0.103655	0.0409788	0.00613815	-0.008561		151	-0.00213037	0.00288969	-0.00186323	-0.00239159	0.00425282	-0.0152661
151.2	0.27917	0.19716	0.10774	-0.00528		151.2	0.44297	0.27917	0.12983	0.05843	0.0242	0.00665		151.2	0.493071	0.377567	0.19716	0.0810579	0.0305585	0.0167772		151.2	0.41632	0.285545	0.107743	0.0456264	0.0105508	-0.00532164		151.2	0.00166278	0.00146962	-0.00527945	-0.00628293	0.00082339	-0.0121963
151.4	0.27534	0.19449	0.10953	-0.00752		151.4	0.43782	0.27534	0.12654	0.05695	0.02148	-0.00091206		151.4	0.49063	0.380921	0.194493	0.0853819	0.0307938	0.0190898		151.4	0.421153	0.288205	0.10953	0.0440414	0.00904753	-0.00398097		151.4	-0.00497355	-0.00728022	-0.00752475	-0.00756629	-0.00386894	-0.0140705
151.6	0.28264	0.20643	0.10789	-0.00247		151.6	0.44843	0.28264	0.13238	0.0628	0.02955	0.00523		151.6	0.502298	0.387587	0.206431	0.0955241	0.0372161	0.0239735		151.6	0.420563	0.283446	0.107886	0.0447669	0.00588412	-0.00371264		151.6	-0.0022187	0.00110502	-0.00246677	-0.0001543	0.00469555	-0.00980455
151.8	0.28678	0.20772	0.10927	-0.00902		151.8	0.44491	0.28678	0.13389	0.06241	0.02986	0.00976		151.8	0.494895	0.386524	0.207722	0.0910003	0.0353172	0.0280564		151.8	0.419581	0.287777	0.10927	0.0453288	0.00810797	-0.00360494		151.8	-0.00494892	-0.00142335	-0.00902486	-0.00441842	-0.00274299	-0.013625
152	0.28756	0.20022	0.10052	-0.00595		152	0.4464	0.28756	0.1316	0.06481	0.02389	0.00635		152	0.489315	0.379258	0.200217	0.0854622	0.0307282	0.0209436		152	0.415434	0.281975	0.100519	0.0378648	0.00733302	-0.0100952		152	-0.00091184	-0.00337542	-0.00595007	-0.00385752	-0.00402161	-0.0170453
152.2	0.27647	0.19986	0.10948	-0.01083		152.2	0.4518	0.27647	0.13135	0.05589	0.02641	0.00811		152.2	0.492788	0.374765	0.199857	0.0870737	0.0351148	0.0115179		152.2	0.414971	0.28441	0.109481	0.039933	0.00379244	-0.00501418		152.2	-0.00311443	-0.00146595	-0.0108344	-0.00380217	-0.00235079	-0.0128827
152.4	0.28419	0.20374	0.1105	-0.00856		152.4	0.44416	0.28419	0.12818	0.05764	0.02474	0.00559		152.4	0.495215	0.381942	0.203736	0.0885335	0.0367055	0.0201398		152.4	0.417607	0.28634	0.110502	0.0425466	0.00510638	-0.00534015		152.4	-0.00071772	-0.00353507	-0.00855625	-0.0014254	-0.00240299	-0.0120951
152.6	0.28335	0.19782	0.10361	-0.00891		152.6	0.44626	0.28335	0.13178	0.06205	0.02962	0.0103		152.6	0.492465	0.377498	0.197819	0.087305	0.0294166	0.0163585		152.6	0.419261	0.27737	0.103607	0.0401553	0.00062767	-0.0115818		152.6	-0.00697602	-0.00778695	-0.00890704	-0.00535305	-0.0042295	-0.0173925
152.8	0.288	0.19698	0.1032	-0.01261		152.8	0.44928	0.288	0.13018	0.05965	0.02735	0.00721		152.8	0.49372	0.378203	0.196977	0.0895297	0.0312694	0.019132		152.8	0.414164	0.284645	0.103201	0.041112	0.0050995	-0.00681813		152.8	-0.0102747	-0.00713141	-0.0126052	-0.0108582	-0.00408876	-0.0209992
153	0.28176	0.19925	0.10735	-0.00605		153	0.43857	0.28176	0.12512	0.06087	0.02146	0.00593		153	0.490484	0.378417	0.199252	0.0831641	0.0296146	0.0129786		153	0.419612	0.286309	0.107347	0.0428489	0.00394172	-0.00576388		153	-9.244e-05	0.00211114	-0.00604773	-0.00283805	-0.00059818	-0.0124231
153.2	0.28252	0.19841	0.10793	-0.00797		153.2	0.44423	0.28252	0.13202	0.05674	0.02709	0.00729		153.2	0.493851	0.377984	0.19841	0.0862425	0.032669	0.0137675		153.2	0.414767	0.28466	0.107927	0.0429711	0.00251689	-0.0109393		153.2	-0.00253091	-0.00183342	-0.00797472	-0.00381555	-0.00474404	-0.0199083
153.4	0.28732	0.20397	0.1062	-0.01003		153.4	0.44732	0.28732	0.13355	0.06372	0.02985	0.01046		153.4	0.495551	0.38049	0.20397	0.0890473	0.03409	0.0182292		153.4	0.412078	0.279216	0.106199	0.0411435	0.00588059	-0.00939129		153.4	-0.0039871	-0.00530649	-0.0100329	-0.00219971	-0.00185506	-0.0173496
153.6	0.28232	0.19984	0.10726	-0.00043199		153.6	0.44545	0.28232	0.13149	0.0624	0.02746	0.00553		153.6	0.49351	0.377661	0.199841	0.08729	0.035107	0.0189666		153.6	0.415393	0.286539	0.107255	0.0426208	0.00247025	-0.00860654		153.6	-0.00073484	0.00413185	-0.00043199	-0.00368227	0.0018913	-0.0117299
153.8	0.28081	0.20254	0.10777	-0.0066		153.8	0.4458	0.28081	0.127	0.05624	0.02063	0.00265		153.8	0.498184	0.381986	0.202539	0.089985	0.0374183	0.0194536		153.8	0.413737	0.284754	0.107767	0.0420741	0.00663695	-0.00967778		153.8	-0.00506439	-0.00311252	-0.00659913	-0.00481875	-0.00235405	-0.0125564
154	0.28734	0.20422	0.10952	-0.00513		154	0.44597	0.28734	0.13497	0.0627	0.03062	0.01551		154	0.495521	0.38018	0.204215	0.0898578	0.033069	0.0187873		154	0.418387	0.288096	0.109517	0.0452584	0.00458222	-0.00634498		154	-0.00266557	0.00281023	-0.00512813	-0.00494406	-0.00455819	-0.0141504
154.2	0.28317	0.2054	0.11473	-0.00806		154.2	0.44929	0.28317	0.13203	0.06062	0.02732	0.00917		154.2	0.491905	0.384547	0.205397	0.0882674	0.033353	0.0178923		154.2	0.418464	0.290387	0.114726	0.0426372	0.0127619	-0.00339116		154.2	-0.00095088	-0.00099827	-0.00806226	-0.00212456	-0.00167166	-0.0143712
154.4	0.28577	0.2026	0.1103	-0.00616		154.4	0.45055	0.28577	0.13503	0.06194	0.03163	0.01061		154.4	0.495541	0.382335	0.202598	0.0905652	0.0372017	0.0192979		154.4	0.417354	0.293193	0.110298	0.0413922	0.0120725	-0.00523424		154.4	0.00112448	-0.00096069	-0.00616262	-0.00337978	-0.00034521	-0.0114684
154.6	0.28693	0.20338	0.1048	-0.00598		154.6	0.45164	0.28693	0.13508	0.0661	0.02725	0.00758		154.6	0.4904	0.379914	0.203376	0.0856568	0.0343133	0.0200251		154.6	0.412024	0.28526	0.104796	0.0393346	0.00369648	-0.0105132		154.6	-0.00615605	-0.00399696	-0.00597525	-0.00275354	-0.0002424	-0.0142601
154.8	0.28733	0.20466	0.10989	-0.01253		154.8	0.44377	0.28733	0.13446	0.06057	0.02574	0.00766		154.8	0.495548	0.380828	0.204658	0.0900585	0.0328235	0.0167587		154.8	0.419496	0.290205	0.109895	0.0476303	0.00986362	-0.00156939		154.8	-0.00822475	-0.00449846	-0.0125292	-0.0083804	-0.00427836	-0.0141164
155	0.28517	0.20578	0.11482	-0.00861		155	0.44096	0.28517	0.13195	0.05951	0.02346	0.00635		155	0.496851	0.381945	0.205779	0.0905259	0.0323558	0.0196388		155	0.414571	0.285566	0.114819	0.0407908	0.00648472	-0.00124514		155	-0.0044489	0.00475363	-0.0086105	-0.00860536	-0.00012684	-0.0106382
155.2	0.28917	0.19917	0.11342	-0.00912		155.2	0.44932	0.28917	0.13451	0.06451	0.03017	0.01102		155.2	0.498516	0.386497	0.199166	0.0900883	0.0307244	0.0150031		155.2	0.421996	0.291945	0.113419	0.0490606	0.0102077	-0.00438689		155.2	-0.00982169	-0.00422693	-0.0091171	-0.00660861	-0.00935708	-0.014507
155.4	0.29037	0.19864	0.1149	-0.00433		155.4	0.44367	0.29037	0.1405	0.06775	0.03293	0.0125		155.4	0.492321	0.382557	0.19864	0.0845095	0.0345278	0.0181534		155.4	0.425046	0.295594	0.1149	0.0470779	0.0126599	-0.00491809		155.4	-0.00478243	0.00015271	-0.00433082	-0.00161284	-0.00323984	-0.014787
155.6	0.29015	0.20651	0.10872	-0.00636		155.6	0.44905	0.29015	0.1309	0.05962	0.02632	0.00701		155.6	0.48977	0.38394	0.206509	0.0883732	0.0341634	0.0181064		155.6	0.415531	0.28852	0.108721	0.0398163	0.00383476	-0.00990297		155.6	-0.0031404	-0.00122213	-0.00635773	-0.002278	-0.00060649	-0.0128731
155.8	0.28989	0.20318	0.11211	-0.00978		155.8	0.45074	0.28989	0.13299	0.0609	0.0283	0.00513		155.8	0.492195	0.381458	0.203176	0.0844718	0.0309066	0.0158379		155.8	0.423456	0.28625	0.112111	0.0433105	0.00574004	-0.00384681		155.8	-0.0161822	-0.00887773	-0.00978039	-0.0114724	-0.0066203	-0.0181466
156	0.28641	0.20453	0.10818	-0.00877		156	0.44857	0.28641	0.13495	0.05978	0.02976	0.00892		156	0.494638	0.380694	0.204534	0.0873815	0.0353148	0.0166575		156	0.411115	0.283591	0.108185	0.0416903	0.00649338	-0.0101253		156	-0.00797019	-7.012e-05	-0.00876728	-0.00556217	-0.00481759	-0.0166665
156.2	0.2824	0.20286	0.1166	-0.00293		156.2	0.4493	0.2824	0.13551	0.05623	0.0211	0.00259		156.2	0.499063	0.385666	0.202857	0.090161	0.0367103	0.0195055		156.2	0.42393	0.297944	0.116604	0.0481509	0.00831681	-0.00435536		156.2	-0.00043402	0.00085448	-0.00292889	-0.0033945	-0.00015706	-0.0115048
156.4	0.29538	0.20386	0.11172	-0.01037		156.4	0.45508	0.29538	0.14005	0.06389	0.02976	0.01371		156.4	0.492218	0.383892	0.203856	0.0897656	0.0318429	0.0168457		156.4	0.420967	0.294448	0.111724	0.0476639	0.00844126	-0.00405501		156.4	-0.00333055	-0.00721221	-0.0103742	-0.00850977	-0.0102643	-0.0177193
156.6	0.28642	0.20698	0.10767	-0.00722		156.6	0.44748	0.28642	0.12669	0.06321	0.02557	0.00431		156.6	0.494095	0.380208	0.206981	0.0825116	0.0281674	0.0179582		156.6	0.416114	0.284646	0.107666	0.0449003	0.00842556	-0.00745109		156.6	-0.00081486	-0.00157233	-0.0072179	0.00105449	0.00043513	-0.0133448
156.8	0.29205	0.20302	0.11386	-0.00761		156.8	0.45322	0.29205	0.13464	0.0641	0.02572	0.0106		156.8	0.49364	0.378813	0.203023	0.0876246	0.0307472	0.0148984		156.8	0.4194	0.29597	0.113858	0.0427327	0.00834467	-0.00682481		156.8	-0.00822393	-0.00136589	-0.0076088	-0.0068439	-0.0035561	-0.014889
157	0.28651	0.20596	0.11355	-0.00793		157	0.44748	0.28651	0.13128	0.06172	0.02307	0.00424		157	0.492478	0.383536	0.205957	0.0889043	0.0349668	0.0181029		157	0.420358	0.291597	0.113554	0.0481876	0.0083537	-0.00134964		157	-0.00498492	-0.00329708	-0.00793438	-0.00778765	-0.00373693	-0.0183422
157.2	0.28872	0.20647	0.10938	-0.00239		157.2	0.45309	0.28872	0.13339	0.06185	0.02821	0.00657		157.2	0.492684	0.381343	0.206472	0.0901935	0.0335293	0.0169763		157.2	0.416069	0.292656	0.109378	0.0431947	0.00928841	-0.00926478		157.2	-0.00125661	-0.00275175	-0.00239049	-0.00350608	-0.00480154	-0.0140629
157.4	0.29284	0.20537	0.11009	-0.008		157.4	0.4488	0.29284	0.13439	0.0657	0.02718	0.01073		157.4	0.490978	0.384081	0.205369	0.0886613	0.0324505	0.0175595		157.4	0.418308	0.290317	0.110087	0.0423836	0.00246017	-0.00762798		157.4	-0.0051026	-0.00249959	-0.00799887	-0.00864837	-0.00487883	-0.0190278
157.6	0.28976	0.21001	0.10679	-0.00731		157.6	0.44516	0.28976	0.13221	0.05932	0.02593	0.01063		157.6	0.495746	0.385319	0.210007	0.0902329	0.0374259	0.0201923		157.6	0.417388	0.293073	0.106794	0.0433079	0.00328236	-0.0087467		157.6	-0.00239813	-0.00070066	-0.00731358	-0.00662786	0.00115596	-0.013876
157.8	0.29528	0.20383	0.11796	-0.01263		157.8	0.45139	0.29528	0.13787	0.06512	0.03053	0.01067		157.8	0.491476	0.381372	0.203831	0.089955	0.0315475	0.0197781		157.8	0.423069	0.299142	0.117956	0.0473409	0.00794316	-0.00390522		157.8	-0.00512207	-0.00399829	-0.012632	-0.00862865	-0.00432742	-0.0147049
158	0.29307	0.21214	0.10943	-0.00189		158	0.44516	0.29307	0.13643	0.06322	0.02472	0.00633		158	0.498982	0.388725	0.212136	0.0928258	0.0358937	0.0237726		158	0.414172	0.285804	0.109429	0.0414812	0.00288976	-0.0131037		158	-0.00629529	-0.00420547	-0.00188583	-0.00168808	-0.00012533	-0.0110117
158.2	0.28785	0.20545	0.10524	-0.00686		158.2	0.44473	0.28785	0.13004	0.06468	0.02616	0.00424		158.2	0.491581	0.383943	0.205448	0.0931024	0.0307683	0.0196001		158.2	0.413404	0.287931	0.105243	0.0410029	0.00193506	-0.009114		158.2	-0.00045262	-0.00020134	-0.0068557	-0.00881577	-0.00376341	-0.0165166
158.4	0.29191	0.20985	0.11596	-0.0091		158.4	0.4459	0.29191	0.13889	0.06643	0.02735	0.0062		158.4	0.498973	0.389032	0.209848	0.0888203	0.0378162	0.0189004		158.4	0.41962	0.296854	0.115958	0.0440881	0.00572471	-0.00700301		158.4	-0.00266569	0.00027441	-0.00910044	-0.00668541	-0.00038423	-0.00969403
158.6	0.29199	0.20474	0.11063	-0.00518		158.6	0.44446	0.29199	0.1341	0.06287	0.02427	0.00295		158.6	0.495206	0.38246	0.204741	0.0885473	0.0375184	0.0158019		158.6	0.420781	0.293877	0.110628	0.044349	0.0085151	-0.00450857		158.6	-0.00412546	-5.37e-06	-0.0051843	-0.004602	-0.00225928	-0.0133869
158.8	0.29325	0.2028	0.11061	-0.00577		158.8	0.45301	0.29325	0.13354	0.06535	0.02806	0.00693		158.8	0.493068	0.379707	0.202798	0.0851114	0.0322006	0.0154272		158.8	0.415649	0.292723	0.110608	0.0403628	0.00545249	-0.0112201		158.8	-0.00718153	-0.00109094	-0.0057704	-0.00252895	-0.00472394	-0.0190749
159	0.29473	0.20012	0.11333	-0.00743		159	0.45265	0.29473	0.13239	0.06228	0.02804	0.01177		159	0.49245	0.386613	0.20012	0.0858208	0.0355514	0.0129786		159	0.418907	0.292575	0.113332	0.047578	0.012352	-0.00075916		159	-0.00310684	-0.00451224	-0.0074322	-0.00435048	-0.00570212	-0.0159686
159.2	0.29701	0.20672	0.11253	-0.00639		159.2	0.45166	0.29701	0.14008	0.066	0.03387	0.01186		159.2	0.492112	0.383616	0.206716	0.0898758	0.0354637	0.0186163		159.2	0.418404	0.295183	0.112529	0.0481084	0.00698525	-0.00332058		159.2	-0.00353978	-0.00274033	-0.00639405	-0.00443924	-0.00267693	-0.0164226
159.4	0.29447	0.21323	0.11687	-0.00518		159.4	0.45243	0.29447	0.13482	0.06377	0.02983	0.00881		159.4	0.50039	0.388646	0.213232	0.0921418	0.040958	0.0221828		159.4	0.419187	0.294887	0.116868	0.0460672	0.00467087	-0.00820507		159.4	-0.00225593	-0.00261942	-0.00517734	-0.00279212	-0.00114033	-0.0132757
159.6	0.29254	0.20716	0.11619	-0.01084		159.6	0.449	0.29254	0.13253	0.06345	0.02782	0.00632		159.6	0.494942	0.387711	0.207163	0.0892297	0.0339302	0.0177097		159.6	0.417745	0.295075	0.116186	0.0454498	0.00142456	-0.0066966		159.6	-0.00459812	-0.0133577	-0.0108376	-0.0091797	-0.00813416	-0.0185909
159.8	0.29772	0.20927	0.11025	-0.01045		159.8	0.45306	0.29772	0.13854	0.06555	0.03325	0.01066		159.8	0.498541	0.384669	0.209274	0.0959324	0.0380523	0.019881		159.8	0.418043	0.287023	0.110253	0.0435286	0.00522766	-0.010584		159.8	-0.00687272	-0.00107535	-0.0104495	-0.0059401	-0.00601126	-0.0143594
160	0.29451	0.21351	0.11186	-0.01256		160	0.4484	0.29451	0.1339	0.06225	0.03025	0.01103		160	0.498047	0.387097	0.213508	0.0935771	0.0343845	0.0211245		160	0.416809	0.292493	0.111863	0.0429957	0.00856128	-0.0106751		160	-0.00824576	-0.00921849	-0.012555	-0.00786741	-0.009644	-0.0186727
160.2	0.29626	0.20699	0.11208	-0.00172		160.2	0.44554	0.29626	0.1369	0.06167	0.02318	0.00349		160.2	0.500616	0.388436	0.206987	0.0910678	0.0380155	0.0195159		160.2	0.420832	0.297892	0.112076	0.04522	0.00364139	-0.00419365		160.2	0.00103096	0.00172072	-0.00171741	-0.00459105	0.00039229	-0.0112906
160.4	0.29341	0.21322	0.11511	-0.00039111		160.4	0.44745	0.29341	0.13816	0.06252	0.02724	0.00842		160.4	0.497787	0.389898	0.213225	0.0922575	0.0377229	0.0200867		160.4	0.421644	0.298735	0.115111	0.0460025	0.00759407	-0.00619751		160.4	0.00238035	0.00482432	-0.00039111	-0.00138404	0.00233863	-0.0115619
160.6	0.29833	0.20642	0.11309	-0.00829		160.6	0.44876	0.29833	0.13811	0.0628	0.0321	0.01137		160.6	0.492142	0.381554	0.206416	0.0892401	0.0336104	0.0163063		160.6	0.418317	0.294998	0.113086	0.0372465	0.00426269	-0.00819658		160.6	0.00394667	0.00137077	-0.0082891	-0.00728984	0.00271969	-0.0113019
160.8	0.29662	0.2065	0.11275	-0.00866		160.8	0.45311	0.29662	0.13946	0.06768	0.02603	0.0121		160.8	0.495175	0.386927	0.206497	0.0911714	0.0379407	0.0196257		160.8	0.416026	0.291561	0.112747	0.0439925	0.0040951	-0.0091372		160.8	0.00021698	0.00272167	-0.00866474	-0.0075261	-0.00275701	-0.013276
161	0.29702	0.20949	0.12138	-0.00997		161	0.45489	0.29702	0.14395	0.06684	0.03508	0.00865		161	0.496654	0.390323	0.209491	0.0928045	0.0393247	0.0226861		161	0.426592	0.306203	0.121381	0.0454583	0.0105606	-0.00386802		161	-0.00520528	-0.00156351	-0.00997448	-0.00602919	-0.00759454	-0.0170685
161.2	0.30046	0.20829	0.10817	-0.00929		161.2	0.4535	0.30046	0.13919	0.06787	0.03501	0.01275		161.2	0.498343	0.390629	0.208291	0.0938282	0.0386679	0.0187052		161.2	0.414104	0.289326	0.108165	0.038491	-0.00041825	-0.0109		161.2	-0.00049649	-0.0020437	-0.00929052	-0.0072756	-0.00357096	-0.0156308
161.4	0.29643	0.20489	0.11059	-0.00846		161.4	0.45423	0.29643	0.14295	0.06805	0.03452	0.00621		161.4	0.498691	0.384688	0.204885	0.0903061	0.0338985	0.0158325		161.4	0.416611	0.295963	0.110594	0.0419131	0.00736413	-0.00673703		161.4	-0.00145801	-0.00564834	-0.00845678	-0.00282216	-0.00140631	-0.0161487
161.6	0.2962	0.20851	0.11579	-0.00755		161.6	0.45059	0.2962	0.14255	0.06476	0.02859	0.00678		161.6	0.497706	0.384378	0.208507	0.0932591	0.0353899	0.0232333		161.6	0.422372	0.300733	0.115793	0.0503215	0.00666391	-0.00615394		161.6	-0.00303	-0.00809903	-0.00755044	-0.0056113	-0.00119223	-0.018164
161.8	0.29602	0.21407	0.11473	-0.00707		161.8	0.45307	0.29602	0.1409	0.06581	0.02922	0.00616		161.8	0.498991	0.388987	0.214066	0.0900324	0.0342343	0.0188851		161.8	0.421784	0.300834	0.114735	0.0412822	0.00963905	-0.00527606		161.8	-0.00495079	-0.00232463	-0.00706698	-0.00429443	-0.00720581	-0.0163229
162	0.2991	0.21303	0.11957	-0.00468		162	0.45457	0.2991	0.13859	0.06964	0.02765	0.00849		162	0.496396	0.386221	0.213027	0.0913484	0.0292107	0.0203685		162	0.422881	0.303149	0.119575	0.0516036	0.015232	0.00224355		162	-0.00298523	0.00058261	-0.00467555	-0.00367957	-0.00153728	-0.0155243
162.2	0.30143	0.20831	0.11627	-0.01059		162.2	0.45439	0.30143	0.14079	0.06515	0.02935	0.01298		162.2	0.495445	0.383699	0.208307	0.0953528	0.0320257	0.0214883		162.2	0.419671	0.304561	0.116268	0.0484076	0.00860883	-0.0040822		162.2	-0.00715424	-0.0109889	-0.0105883	-0.00836162	-0.00627339	-0.0197791
162.4	0.29692	0.20732	0.10822	-0.01347		162.4	0.44651	0.29692	0.13477	0.06403	0.02625	0.0083		162.4	0.496458	0.388913	0.207323	0.0920948	0.0309863	0.0210861		162.4	0.417116	0.296045	0.108219	0.0367812	0.00488774	-0.00794418		162.4	-0.0105753	-0.0079862	-0.0134685	-0.00862195	-0.00977302	-0.0177898
162.6	0.29491	0.21008	0.11396	-0.00907		162.6	0.45239	0.29491	0.13782	0.0638	0.02679	0.00444		162.6	0.491695	0.389518	0.210082	0.0972972	0.0353412	0.017748		162.6	0.418196	0.30298	0.113961	0.0492257	0.0103906	-0.00538911		162.6	-0.00420284	0.00133727	-0.00907184	-0.00827642	-0.0042395	-0.0194735
162.8	0.30125	0.20656	0.11566	-0.00512		162.8	0.45601	0.30125	0.14211	0.0696	0.03123	0.01304		162.8	0.494018	0.392222	0.20656	0.0922033	0.0302147	0.0195284		162.8	0.416216	0.29458	0.115656	0.0446524	0.00875239	-0.00862901		162.8	-0.00367486	-0.00332896	-0.00511948	-0.00450362	-0.00020368	-0.016223
163	0.29733	0.21561	0.11847	-0.00621		163	0.45721	0.29733	0.13771	0.06283	0.02692	0.00968		163	0.497292	0.385237	0.215609	0.0893337	0.0300482	0.016842		163	0.418489	0.299748	0.118472	0.0428816	0.00451522	-0.00572445		163	-0.00475682	-0.00277812	-0.00620707	-0.00637713	-0.00262652	-0.0161898
163.2	0.29795	0.21537	0.11068	-0.00765		163.2	0.4512	0.29795	0.14034	0.0684	0.02497	0.00897		163.2	0.4992	0.388943	0.215367	0.0970343	0.0382554	0.023695		163.2	0.411543	0.29265	0.110675	0.0422642	0.00665494	-0.0104367		163.2	-0.00588509	-0.00454142	-0.00765403	-0.00869128	-0.00411883	-0.0206119
163.4	0.29391	0.21735	0.11671	-0.00671		163.4	0.44997	0.29391	0.13663	0.0618	0.02547	0.00359		163.4	0.491518	0.391376	0.217354	0.0902155	0.0352281	0.0178878		163.4	0.421588	0.298301	0.116707	0.0479579	0.00017723	-0.0103136		163.4	-0.00252278	-0.00136098	-0.00671302	-0.00392458	-0.00384445	-0.0106714
163.6	0.30424	0.20655	0.11953	-0.00961		163.6	0.45908	0.30424	0.14455	0.0673	0.03326	0.01312		163.6	0.49846	0.391852	0.206546	0.0891568	0.0333197	0.0178743		163.6	0.421418	0.299666	0.119532	0.0483639	0.00856834	-0.005139		163.6	-0.00760638	-0.00776576	-0.00961484	-0.0135337	-0.00450997	-0.0163601
163.8	0.29979	0.20702	0.11751	-0.0077		163.8	0.4474	0.29979	0.14007	0.06101	0.02321	0.00641		163.8	0.497444	0.384858	0.207019	0.0906818	0.0338688	0.0161312		163.8	0.420149	0.296344	0.117506	0.0473014	0.00303779	-0.00851144		163.8	-0.00191248	0.00089962	-0.00770492	-0.00456368	-0.00442538	-0.0130719
164	0.30345	0.21029	0.11554	-0.00356		164	0.45759	0.30345	0.14131	0.06851	0.03152	0.0098		164	0.491572	0.386184	0.210288	0.0922483	0.031255	0.0156739		164	0.412958	0.298283	0.115536	0.0450832	0.00415537	-0.00688784		164	-0.00763954	-0.00451566	-0.00355746	-0.00362694	-0.00181624	-0.00958334
164.2	0.29539	0.20925	0.11738	-0.00649		164.2	0.44964	0.29539	0.13787	0.06942	0.02778	0.00798		164.2	0.493697	0.385462	0.209252	0.0921496	0.0321659	0.0177705		164.2	0.419657	0.300256	0.117379	0.0497635	0.00352827	-0.00273818		164.2	-0.00480908	1.097e-05	-0.00648864	-0.00508215	-0.00415631	-0.0184654
164.4	0.29671	0.21148	0.11511	-0.00793		164.4	0.4497	0.29671	0.14469	0.06225	0.02779	0.00741		164.4	0.498793	0.393646	0.211478	0.0930806	0.0329094	0.0221714		164.4	0.420486	0.300998	0.115114	0.0456884	0.0108312	-0.00667617		164.4	-0.00051504	-0.00018726	-0.00792547	-0.00642264	-0.00520024	-0.0139347
164.6	0.30252	0.21121	0.11282	-0.00378		164.6	0.45419	0.30252	0.13831	0.06855	0.03269	0.00998		164.6	0.492276	0.389464	0.211208	0.092127	0.031273	0.0147001		164.6	0.417994	0.29683	0.112815	0.0433014	0.00348737	-0.00983404		164.6	-0.00537486	-0.00415158	-0.00377774	-0.00632933	-0.0050526	-0.0139881
164.8	0.30433	0.21361	0.11848	-0.00686		164.8	0.45422	0.30433	0.14438	0.0694	0.03224	0.00924		164.8	0.491922	0.389754	0.213614	0.0886044	0.0370097	0.0173361		164.8	0.420696	0.295368	0.118482	0.0455023	0.0088234	-0.00746404		164.8	-0.0024235	-0.00033566	-0.00685635	-0.00474112	-0.00682995	-0.0156386
165	0.29831	0.21355	0.11193	-0.00175		165	0.45156	0.29831	0.14052	0.06504	0.02925	0.0119		165	0.497911	0.385578	0.213549	0.0952765	0.033921	0.0167193		165	0.417756	0.298572	0.111927	0.0453558	0.00487071	-0.0115218		165	-0.00215656	3.462e-05	-0.00175224	-0.00031437	-0.00348553	-0.0111978
165.2	0.30168	0.21173	0.12052	-0.005		165.2	0.45695	0.30168	0.14433	0.07083	0.03212	0.00964		165.2	0.494326	0.38711	0.21173	0.0910883	0.0334479	0.0135835		165.2	0.421015	0.305203	0.120523	0.0477012	0.00362182	-0.00681876		165.2	-0.00215035	0.00210091	-0.00499504	-0.00337701	-0.00283804	-0.0108348
165.4	0.3009	0.20867	0.11804	-0.01121		165.4	0.45521	0.3009	0.1476	0.07404	0.0321	0.00751		165.4	0.493756	0.384231	0.208673	0.0892951	0.0328654	0.0176751		165.4	0.422671	0.299061	0.118039	0.0478492	0.00741687	-0.00541048		165.4	-0.00840721	-0.00654011	-0.011206	-0.00837998	-0.00541131	-0.0158719
165.6	0.30047	0.21133	0.11611	-0.00708		165.6	0.45604	0.30047	0.1401	0.06663	0.02772	0.00663		165.6	0.494137	0.3883	0.21133	0.0905448	0.0332653	0.0137114		165.6	0.418607	0.29762	0.116106	0.0441338	0.00838143	-0.00540365		165.6	0.00092045	-0.00232779	-0.00707552	-0.00278947	0.00138614	-0.0122462
165.8	0.30342	0.21522	0.11796	-0.01066		165.8	0.44981	0.30342	0.14391	0.06682	0.02964	0.00474		165.8	0.494181	0.391812	0.215221	0.0935736	0.0383632	0.0158098		165.8	0.423482	0.302062	0.117963	0.0466776	0.00749885	-0.00566508		165.8	-0.00593803	-0.00230775	-0.0106576	-0.00520235	-0.00690792	-0.0136295
166	0.30795	0.21269	0.11709	-0.00574		166	0.46022	0.30795	0.1446	0.06435	0.02671	0.01234		166	0.491328	0.384658	0.212686	0.0915544	0.0316727	0.0140125		166	0.420531	0.301701	0.117094	0.0487354	0.00476114	-0.00672381		166	-0.00019177	-0.00098284	-0.00574024	-0.00225064	8.839e-05	-0.0141911
166.2	0.30297	0.21615	0.11465	-0.01364		166.2	0.4572	0.30297	0.14496	0.06343	0.02772	0.00668		166.2	0.498982	0.392673	0.216153	0.0944123	0.0366353	0.0175298		166.2	0.419518	0.299958	0.114648	0.0466852	0.00556616	-0.00683071		166.2	-0.0101191	-0.0087041	-0.013644	-0.00712064	-0.00671489	-0.0193593
166.4	0.30552	0.2146	0.11701	-0.00522		166.4	0.45939	0.30552	0.1439	0.07261	0.03143	0.0123		166.4	0.498747	0.38851	0.2146	0.0944162	0.0336516	0.0210052		166.4	0.422522	0.301332	0.117006	0.0470408	0.0107081	-0.0047514		166.4	-0.00374488	0.00489058	-0.00522056	-0.00249989	0.00357075	-0.0064094
166.6	0.30098	0.21885	0.11573	-0.00316		166.6	0.45758	0.30098	0.14256	0.06179	0.03036	0.00826		166.6	0.499543	0.388788	0.218852	0.0961404	0.0393853	0.0245799		166.6	0.422168	0.301545	0.115731	0.0451535	0.00477765	-0.00736532		166.6	-0.00164014	-0.00304125	-0.00316231	-0.00590533	-0.00087553	-0.0132201
166.8	0.30205	0.21211	0.11838	-0.00266		166.8	0.45728	0.30205	0.14204	0.06888	0.03135	0.00769		166.8	0.493034	0.388402	0.212111	0.0913464	0.0317782	0.0155378		166.8	0.417206	0.302255	0.118377	0.0451201	0.00958347	-0.00786722		166.8	-0.00165887	-0.00392381	-0.00266198	-0.00205577	0.00038073	-0.00996345
167	0.30295	0.21477	0.11268	-0.01021		167	0.45186	0.30295	0.14072	0.06475	0.02728	0.00695		167	0.492272	0.387924	0.214775	0.0952666	0.0335304	0.0163953		167	0.418527	0.298241	0.112683	0.043466	0.00280172	-0.00907867		167	-0.0102322	-0.0062569	-0.0102134	-0.0101668	-0.00618455	-0.0214086
167.2	0.30502	0.21189	0.11622	-0.00689		167.2	0.45931	0.30502	0.14621	0.06944	0.03106	0.00946		167.2	0.491336	0.383335	0.211887	0.0905314	0.0312179	0.0179328		167.2	0.41347	0.301213	0.11622	0.0418665	0.0060369	-0.010617		167.2	-0.004838	-0.00485576	-0.00689075	-0.00645518	0.00022419	-0.0160357
167.4	0.30124	0.21535	0.11917	-0.01156		167.4	0.45623	0.30124	0.1408	0.06383	0.02708	0.0035		167.4	0.494384	0.387463	0.215348	0.0926202	0.0349458	0.0147592		167.4	0.416198	0.301678	0.119172	0.0462531	0.010416	-0.00826451		167.4	-0.0076604	-0.00426609	-0.0115591	-0.00505199	-0.00699416	-0.0179047
167.6	0.3029	0.21296	0.11718	-0.00426		167.6	0.4558	0.3029	0.14186	0.06343	0.02795	0.00602		167.6	0.494389	0.388819	0.212959	0.0907261	0.0331657	0.0165185		167.6	0.417254	0.301031	0.11718	0.0476903	0.00578492	-0.00406413		167.6	-0.00061055	-0.00317534	-0.00425992	-0.00201443	-0.00695525	-0.0172098
167.8	0.30615	0.21156	0.11888	-0.00137		167.8	0.45324	0.30615	0.14133	0.06407	0.02687	0.00554		167.8	0.492871	0.391178	0.211561	0.0930157	0.0338448	0.0157778		167.8	0.419749	0.303103	0.118879	0.0457535	0.0064522	-0.00590143		167.8	0.00031381	-0.00422903	-0.00136523	-0.00287885	-0.00389521	-0.0141444
168	0.30572	0.21832	0.11889	-0.00514		168	0.45305	0.30572	0.14291	0.06923	0.02812	0.00683		168	0.49755	0.392495	0.218318	0.0969515	0.0390086	0.0208787		168	0.419095	0.302311	0.118886	0.045845	0.00823391	-0.00464249		168	-0.00664292	-0.00574461	-0.00513537	-0.00531837	-0.00224396	-0.0148536
168.2	0.30348	0.21898	0.1146	-0.00998		168.2	0.45398	0.30348	0.14285	0.06662	0.02765	0.00668		168.2	0.502704	0.393663	0.218977	0.0985248	0.0399889	0.0225649		168.2	0.413352	0.302681	0.114603	0.045296	0.00822157	-0.00744972		168.2	-0.00623179	-0.0053886	-0.0099808	-0.00337562	-0.00567074	-0.0198271
168.4	0.30603	0.2133	0.11875	-0.00962		168.4	0.45702	0.30603	0.14323	0.06562	0.0324	0.00647		168.4	0.499663	0.392536	0.213303	0.0952172	0.0358776	0.017192		168.4	0.417353	0.303298	0.118745	0.0474896	0.00220681	-0.00598267		168.4	-0.00499609	-0.00474141	-0.00961741	-0.00748372	-0.00848786	-0.0208679
168.6	0.31141	0.21266	0.11694	-0.00806		168.6	0.46162	0.31141	0.14529	0.06974	0.03195	0.00976		168.6	0.494262	0.387714	0.212658	0.0941152	0.0344029	0.0145542		168.6	0.420447	0.309049	0.116935	0.0454705	0.00808511	-0.00759244		168.6	-0.00586493	-0.00431798	-0.00805766	-0.00362921	-0.00140288	-0.0133974
168.8	0.30694	0.21243	0.11625	-0.00761		168.8	0.45565	0.30694	0.141	0.06748	0.0268	0.00808		168.8	0.491076	0.392008	0.212434	0.0917221	0.0353233	0.0177964		168.8	0.420298	0.304237	0.116248	0.0442574	0.00580283	-0.00696585		168.8	-0.00612525	-0.00387912	-0.00760764	-0.00590336	-0.00446817	-0.0145647
169	0.30757	0.2191	0.11646	-0.00509		169	0.45731	0.30757	0.14818	0.07165	0.03169	0.00938		169	0.495711	0.391998	0.219101	0.0971931	0.0371363	0.0215315		169	0.416459	0.303243	0.116461	0.0459355	0.00409389	-0.00859051		169	-0.00596845	-0.00382818	-0.00508754	-0.00686665	-0.0009231	-0.0121867
169.2	0.30647	0.21538	0.11462	-0.01595		169.2	0.45187	0.30647	0.14381	0.06825	0.03416	0.00956		169.2	0.499997	0.396271	0.215377	0.0970868	0.0391984	0.0194297		169.2	0.41613	0.302041	0.114618	0.044191	0.00404107	-0.0101379		169.2	-0.00542807	-0.0047188	-0.0159493	-0.00615266	-0.00574939	-0.0194303
169.4	0.314	0.21866	0.12122	-0.01272		169.4	0.45948	0.314	0.15248	0.07652	0.03389	0.0135		169.4	0.488259	0.390876	0.218658	0.094928	0.0317689	0.0177582		169.4	0.41991	0.308012	0.121219	0.046093	0.00314701	-0.00928655		169.4	-0.00485001	-0.0119612	-0.0127181	-0.00997001	-0.00802809	-0.0210608
169.6	0.30616	0.21309	0.12226	-0.00983		169.6	0.453	0.30616	0.14695	0.06948	0.03017	0.0098		169.6	0.492382	0.390902	0.213089	0.0913934	0.0360613	0.0161255		169.6	0.422879	0.308353	0.122264	0.0515313	0.00983635	-0.00566136		169.6	-0.00103236	-0.00064927	-0.00982672	-0.00488046	0.00250563	-0.0133737
169.8	0.30694	0.21292	0.11914	-0.00206		169.8	0.45877	0.30694	0.14424	0.06526	0.03317	0.00541		169.8	0.496237	0.392757	0.212916	0.0970057	0.0345323	0.0179503		169.8	0.417728	0.303468	0.119135	0.0454473	0.00376066	-0.0051352		169.8	-0.00554592	-0.00244785	-0.00206051	-0.0044865	-0.0012397	-0.0129755
170	0.31086	0.2204	0.12282	-0.00796		170	0.45966	0.31086	0.15183	0.07509	0.03536	0.01334		170	0.502762	0.392872	0.220405	0.097488	0.0354417	0.0226649		170	0.423897	0.307405	0.122819	0.0504872	0.00812539	-0.00273864		170	-0.00626182	-0.00518919	-0.00795909	-0.00707194	-0.00492118	-0.0130583
170.2	0.30642	0.21988	0.12303	-0.01455		170.2	0.45307	0.30642	0.14176	0.06744	0.02706	0.00732		170.2	0.49495	0.399377	0.219877	0.0954432	0.0366472	0.0199502		170.2	0.422385	0.305	0.123032	0.0521797	0.0100524	-0.00107278		170.2	-0.00477416	-0.00417347	-0.0145535	-0.00540438	-1.971e-05	-0.0157646
170.4	0.30424	0.21877	0.11909	-0.00555		170.4	0.4559	0.30424	0.13786	0.06453	0.0278	0.00328		170.4	0.49703	0.388654	0.218769	0.0943544	0.0368277	0.0192715		170.4	0.420506	0.305785	0.119087	0.0473589	0.0082204	-0.0100604		170.4	-0.00353339	0.00074377	-0.00555355	-0.00573173	0.00017305	-0.0120944
170.6	0.30765	0.2151	0.12048	-0.00718		170.6	0.45589	0.30765	0.14945	0.06771	0.02773	0.00761		170.6	0.4938	0.394084	0.2151	0.0936854	0.037037	0.0177172		170.6	0.420757	0.309848	0.120478	0.0506308	0.0113233	-0.00630826		170.6	-0.0049162	-0.00547349	-0.00717759	-0.00393412	-0.00107269	-0.0144254
170.8	0.3093	0.21589	0.12639	-0.01261		170.8	0.4559	0.3093	0.14611	0.06457	0.02933	0.0072		170.8	0.493504	0.389647	0.21589	0.0942641	0.0330266	0.0162282		170.8	0.423194	0.309909	0.126388	0.0523404	0.0109837	-0.00168663		170.8	-0.00739107	-0.00701878	-0.0126062	-0.00886719	-0.0082012	-0.021061
171	0.30689	0.21866	0.1201	-0.0096		171	0.45715	0.30689	0.14307	0.06792	0.0309	0.00803		171	0.501363	0.394619	0.218663	0.0979782	0.0376768	0.0207912		171	0.420314	0.30387	0.120105	0.0433202	0.0042462	-0.00499585		171	-0.00629584	-0.00475695	-0.00960361	-0.00735098	-0.00392333	-0.014451
171.2	0.30393	0.21392	0.11617	-0.00777		171.2	0.45342	0.30393	0.14256	0.06278	0.02421	0.00904		171.2	0.496152	0.388798	0.213923	0.0902872	0.0361674	0.0128704		171.2	0.415615	0.306651	0.116172	0.0414594	0.00564737	-0.0120476		171.2	-0.00322812	0.00298636	-0.00776907	-0.00485496	-0.00267029	-0.0118845
171.4	0.30928	0.21615	0.12057	-0.01115		171.4	0.45764	0.30928	0.14559	0.06605	0.03097	0.01248		171.4	0.49771	0.395295	0.216145	0.0957081	0.0348271	0.0205101		171.4	0.423244	0.306842	0.120574	0.0450941	0.0111645	-0.00708755		171.4	-0.00623813	-0.0037316	-0.0111515	-0.00503604	-0.00468419	-0.0166135
171.6	0.30821	0.22249	0.12095	-0.0093		171.6	0.45782	0.30821	0.14533	0.06575	0.0271	0.00131		171.6	0.504191	0.398696	0.222489	0.0998252	0.040156	0.0224359		171.6	0.418209	0.304237	0.120948	0.0497719	0.0098088	-0.00584211		171.6	-0.011542	-0.0104424	-0.00929593	-0.0115645	-0.00430459	-0.0193641
171.8	0.3158	0.21985	0.12164	-0.00619		171.8	0.45893	0.3158	0.14886	0.07065	0.031	0.01251		171.8	0.49669	0.394518	0.219848	0.0981127	0.0401346	0.0230775		171.8	0.4172	0.30625	0.121639	0.0435668	0.00901193	-0.00239554		171.8	-0.0025077	-0.00176915	-0.00618929	-0.00527994	-0.00382182	-0.0117417
172	0.31493	0.22188	0.1251	-0.00485		172	0.45667	0.31493	0.14964	0.07277	0.03204	0.00981		172	0.496106	0.39723	0.221881	0.100001	0.0395984	0.0173352		172	0.417543	0.30648	0.125099	0.0415916	0.0080417	-0.00450675		172	-0.00088636	0.00164767	-0.00485422	-0.00010963	-0.00099081	-0.0128606
172.2	0.30932	0.22218	0.12166	-0.00676		172.2	0.45792	0.30932	0.14944	0.06978	0.03167	0.00795		172.2	0.497403	0.395727	0.222183	0.0960313	0.0357494	0.0209444		172.2	0.419119	0.31353	0.121664	0.0507905	0.00783189	-0.0055442		172.2	-0.00484236	-0.00739833	-0.0067555	-0.00897956	-0.00785699	-0.0209826
172.4	0.31194	0.22147	0.12154	-0.00969		172.4	0.46134	0.31194	0.14971	0.07121	0.0344	0.01144		172.4	0.497038	0.392263	0.221469	0.0976595	0.0364213	0.021062		172.4	0.421902	0.309024	0.12154	0.0470903	0.0106383	-0.00574584		172.4	-0.00906276	-0.00457253	-0.0096923	-0.00645365	-0.00358242	-0.0194725
172.6	0.31133	0.22432	0.12526	-0.00752		172.6	0.45578	0.31133	0.14588	0.07074	0.02878	0.01231		172.6	0.496856	0.396441	0.224317	0.0987131	0.0391093	0.0258873		172.6	0.419672	0.312471	0.125257	0.049374	0.00899553	-0.00764291		172.6	-0.00368715	-0.00349168	-0.00752054	-0.0066088	-0.00397085	-0.0140725
172.8	0.31077	0.22523	0.12504	-0.00415		172.8	0.4581	0.31077	0.1502	0.06625	0.03072	0.00845		172.8	0.500781	0.398669	0.225235	0.101532	0.0418343	0.023166		172.8	0.423109	0.31163	0.125043	0.0478901	0.0137777	-0.00254333		172.8	-0.00530934	0.00339062	-0.00414899	-0.00318071	0.00342853	-0.00904603
173	0.3108	0.22243	0.1237	-0.00942		173	0.45519	0.3108	0.14237	0.06957	0.02649	0.00807		173	0.498723	0.405604	0.222425	0.104783	0.0415017	0.0216519		173	0.42366	0.306603	0.123697	0.0483565	0.008664	-0.00736489		173	-0.00366163	-0.00589813	-0.00942324	-0.00845964	-0.00240081	-0.0139852
173.2	0.30764	0.22148	0.12092	-0.00914		173.2	0.45202	0.30764	0.14199	0.06395	0.02323	0.00407		173.2	0.499124	0.396767	0.221477	0.0996546	0.0373151	0.0244436		173.2	0.421016	0.309892	0.120916	0.0503007	0.00784483	-0.00544417		173.2	-0.00058603	-0.00247901	-0.00913555	-0.00521845	-0.00458679	-0.0144693
173.4	0.3174	0.22156	0.11556	-0.0096		173.4	0.46476	0.3174	0.15093	0.07505	0.03586	0.01258		173.4	0.499797	0.40325	0.221558	0.0997904	0.0387277	0.0215124		173.4	0.417944	0.303761	0.115562	0.0404344	0.0008705	-0.00681544		173.4	-0.00882531	-0.00618693	-0.0095958	-0.0087187	-0.00722097	-0.0196408
173.6	0.31092	0.21535	0.12616	-0.00314		173.6	0.45696	0.31092	0.14796	0.07265	0.02776	0.00458		173.6	0.493846	0.396389	0.215355	0.093189	0.0353358	0.016875		173.6	0.42602	0.312446	0.126155	0.0527396	0.0100772	-3.357e-05		173.6	-0.00527793	-0.00750472	-0.00313941	-0.00577201	0.00035629	-0.0135345
173.8	0.31887	0.22196	0.11549	-0.00619		173.8	0.45908	0.31887	0.15243	0.07137	0.0306	0.00786		173.8	0.496989	0.396491	0.221958	0.0940794	0.0327356	0.0155433		173.8	0.417111	0.306321	0.115492	0.0430178	-0.00043897	-0.0118838		173.8	-0.00637966	-0.00324778	-0.0061879	-0.00643504	-0.00391617	-0.0161422
174	0.31738	0.22373	0.11902	-0.00985		174	0.4664	0.31738	0.15111	0.06934	0.03163	0.01051		174	0.497728	0.394559	0.22373	0.0936697	0.0339017	0.019208		174	0.421264	0.310647	0.119022	0.0503256	0.00869256	-0.00511675		174	-0.00507721	-0.00476722	-0.00985259	-0.00388636	-0.00098999	-0.0147253
174.2	0.30933	0.21887	0.12228	-0.00485		174.2	0.45576	0.30933	0.14772	0.0648	0.02419	0.00645		174.2	0.494288	0.392067	0.218874	0.0965396	0.0341583	0.0159028		174.2	0.420557	0.311374	0.122283	0.0480188	0.00879128	-0.00291793		174.2	-0.00341038	0.00422543	-0.00484596	-0.00382261	-0.00718962	-0.012178
174.4	0.31657	0.2169	0.1277	-0.00894		174.4	0.46051	0.31657	0.15098	0.07219	0.03274	0.01096		174.4	0.492859	0.390303	0.216898	0.0944959	0.0316616	0.0129365		174.4	0.421526	0.314259	0.127699	0.0499812	0.0112898	-0.00508855		174.4	-0.00661864	0.00083659	-0.00894337	-0.00977564	-0.00868124	-0.016113
174.6	0.31533	0.2207	0.12472	-0.00711		174.6	0.46115	0.31533	0.1551	0.07248	0.03138	0.00732		174.6	0.494414	0.392535	0.220698	0.0970744	0.0349981	0.0176015		174.6	0.424502	0.314932	0.124718	0.0498678	0.0133368	-0.00490777		174.6	-0.00940418	-0.00240082	-0.00711474	-0.00627174	0.00094931	-0.0160887
174.8	0.31937	0.22278	0.12623	-0.00588		174.8	0.45929	0.31937	0.14855	0.07187	0.02903	0.00954		174.8	0.497289	0.392703	0.222781	0.0979494	0.0369313	0.0178929		174.8	0.422496	0.315139	0.126234	0.0494167	0.0124608	0.00157952		174.8	-0.00381074	-0.00402919	-0.00588125	-0.00611991	-0.00243325	-0.0167256
175	0.31436	0.22344	0.11827	-0.00864		175	0.46004	0.31436	0.14818	0.06498	0.02811	0.00757		175	0.500007	0.396261	0.223445	0.0969002	0.0370897	0.0173447		175	0.417903	0.308473	0.118271	0.0482931	0.0050322	-0.00826724		175	-0.00693441	-0.00105459	-0.00863688	-0.00854798	-0.00516355	-0.0171665
175.2	0.31147	0.2286	0.12024	-0.00621		175.2	0.45147	0.31147	0.14782	0.06363	0.02627	0.00423		175.2	0.499844	0.398158	0.228601	0.100671	0.0364423	0.022789		175.2	0.418913	0.316486	0.120236	0.048974	0.01177	-0.00392927		175.2	-0.00136694	0.00160334	-0.00621261	-0.00674407	-0.00224478	-0.0147837
175.4	0.31543	0.22456	0.12461	-0.00627		175.4	0.45966	0.31543	0.1542	0.06862	0.03514	0.0067		175.4	0.504199	0.404295	0.224561	0.106621	0.0405949	0.0263019		175.4	0.418189	0.310662	0.124606	0.0456584	0.0042161	-0.011074		175.4	-0.00145976	-0.00020564	-0.0062673	-0.00665553	-0.00475836	-0.0144864
175.6	0.31781	0.22165	0.12256	-0.00598		175.6	0.46211	0.31781	0.15072	0.07281	0.03106	0.00627		175.6	0.49899	0.401512	0.221647	0.102625	0.0374254	0.0210275		175.6	0.421875	0.309829	0.12256	0.0508373	0.0090431	-0.00437783		175.6	-0.00015984	0.00041536	-0.0059795	-0.00303665	0.00364515	-0.0113348
175.8	0.31629	0.22785	0.12699	-0.00872		175.8	0.46179	0.31629	0.14845	0.07199	0.03078	0.00534		175.8	0.498345	0.39857	0.227847	0.0975697	0.0392431	0.0205863		175.8	0.421546	0.31433	0.126992	0.0515948	0.0129817	-0.00367382		175.8	-0.00843156	-0.00471311	-0.00872021	-0.00660713	-0.00240587	-0.0162161
176	0.31661	0.22284	0.1255	-0.00613		176	0.46098	0.31661	0.14977	0.07282	0.03056	0.00156		176	0.499581	0.399652	0.222835	0.0988879	0.0379707	0.0236064		176	0.424447	0.315178	0.1255	0.0545897	0.00993089	-0.00630711		176	-0.00760981	-0.00340871	-0.00612968	-0.00595644	-0.00394221	-0.0121588
176.2	0.31688	0.2235	0.12077	-0.0083		176.2	0.45699	0.31688	0.14917	0.06878	0.03013	0.00765		176.2	0.500604	0.397244	0.223504	0.0992117	0.0379835	0.0236973		176.2	0.42418	0.31046	0.120772	0.0517338	0.00644713	-0.00708388		176.2	-0.00326698	0.00175757	-0.00829932	-0.00257458	0.0032344	-0.0105996
176.4	0.31153	0.2239	0.12464	-0.00623		176.4	0.45735	0.31153	0.14475	0.068	0.02627	0.00507		176.4	0.50035	0.398769	0.223896	0.100395	0.0369242	0.0186032		176.4	0.42386	0.316743	0.124639	0.0503633	0.013064	-0.00645489		176.4	0.00028544	-0.00134545	-0.00623279	-0.00482357	-0.00315072	-0.01685
176.6	0.31634	0.21885	0.12478	-0.0005841		176.6	0.45622	0.31634	0.15002	0.06995	0.03112	0.00998		176.6	0.493561	0.393533	0.218847	0.0942177	0.0369912	0.0183815		176.6	0.422295	0.317534	0.12478	0.0502917	0.0186728	-0.00160937		176.6	-0.002511	-0.00121496	-0.0005841	-0.00669907	0.00332919	-0.0180756
176.8	0.31972	0.22267	0.12091	-0.00938		176.8	0.4634	0.31972	0.14924	0.0719	0.02933	0.01063		176.8	0.495708	0.400662	0.222672	0.100194	0.0397761	0.0202622		176.8	0.42264	0.315657	0.120909	0.0465812	0.00867348	-0.0082719		176.8	-0.00449725	-0.0044592	-0.00937535	-0.00504336	-0.00361021	-0.015034
177	0.31892	0.22369	0.12019	-0.00834		177	0.46225	0.31892	0.14938	0.06585	0.02668	0.00268		177	0.497208	0.399113	0.223686	0.100133	0.0400771	0.0196027		177	0.416322	0.309653	0.120185	0.0424751	0.00757059	-0.0111245		177	-0.00562727	0.00289682	-0.00834403	-0.00663856	-0.00503352	-0.0171986
177.2	0.32333	0.23028	0.12501	-0.00898		177.2	0.46288	0.32333	0.14886	0.07244	0.03069	0.00775		177.2	0.504437	0.40309	0.230276	0.102071	0.0409854	0.0223959		177.2	0.418178	0.31307	0.125006	0.0496143	0.0107681	-0.00814522		177.2	-0.00871045	-0.00560359	-0.00897934	-0.0102957	-0.0105248	-0.0171676
177.4	0.32144	0.22049	0.12276	-0.00862		177.4	0.45724	0.32144	0.152	0.07151	0.03076	0.00774		177.4	0.495749	0.401493	0.220492	0.0943659	0.0350812	0.0161081		177.4	0.419565	0.31173	0.122755	0.0458291	0.0075311	-0.00712425		177.4	-0.00830112	-0.00473564	-0.0086198	-0.00779918	-0.00118108	-0.0141195
177.6	0.31731	0.22402	0.12207	-0.00531		177.6	0.45569	0.31731	0.14703	0.06646	0.03396	0.01001		177.6	0.496634	0.395737	0.224021	0.0947794	0.0374394	0.0180118		177.6	0.416067	0.308548	0.122068	0.045418	0.00463212	-0.00942078		177.6	-0.00291767	-0.00329503	-0.00530595	-0.00342047	-0.00110054	-0.0109377
177.8	0.31597	0.22509	0.12481	-0.00638		177.8	0.46094	0.31597	0.15238	0.06952	0.03042	0.00696		177.8	0.499577	0.402111	0.225088	0.100073	0.0387724	0.0252864		177.8	0.415887	0.313872	0.124815	0.0503924	0.0105127	-0.00463221		177.8	-0.00584132	-0.0068227	-0.00638294	-0.00956161	-0.00674665	-0.0172725
178	0.31869	0.22352	0.12442	-0.00988		178	0.45701	0.31869	0.15134	0.07251	0.03034	0.00872		178	0.49835	0.395728	0.223521	0.0971732	0.0362332	0.0196947		178	0.42124	0.312816	0.124422	0.0503813	0.0110646	-0.0048533		178	-0.00721961	-0.00594635	-0.00988022	-0.00808145	-0.0041236	-0.0150764
178.2	0.31887	0.22913	0.12299	-0.01033		178.2	0.46134	0.31887	0.15368	0.06799	0.02993	0.00719		178.2	0.50065	0.402298	0.229131	0.0985808	0.0387445	0.0191755		178.2	0.420023	0.313059	0.12299	0.0494136	0.00893799	-0.00491363		178.2	-0.00625078	-0.00083562	-0.0103283	-0.00785257	-0.00521138	-0.0137517
178.4	0.31939	0.22289	0.12942	-0.00675		178.4	0.45593	0.31939	0.14617	0.07074	0.02875	0.00831		178.4	0.497432	0.399395	0.22289	0.0996456	0.0395971	0.0183256		178.4	0.422849	0.314533	0.129419	0.0567328	0.0106688	-0.00477527		178.4	-0.0032684	-0.00028745	-0.00674506	-0.00504489	0.0001529	-0.0104435
178.6	0.32367	0.22256	0.12822	-0.01105		178.6	0.45927	0.32367	0.15904	0.07666	0.03559	0.01319		178.6	0.500676	0.398164	0.222563	0.0954086	0.0390869	0.0189003		178.6	0.425012	0.317393	0.128217	0.0540724	0.014907	0.00050105		178.6	-0.00353753	-0.00879259	-0.011048	-0.0128651	-0.00670081	-0.0157735
178.8	0.3174	0.21763	0.12905	-0.00504		178.8	0.45702	0.3174	0.15151	0.07149	0.02768	0.00625		178.8	0.498634	0.39576	0.217634	0.0939173	0.0352092	0.0194599		178.8	0.423846	0.319812	0.129051	0.0536196	0.0118611	-0.00082176		178.8	-0.00145916	-0.00101387	-0.00503789	-0.00455359	0.00089423	-0.0132396
179	0.32239	0.22238	0.12738	-0.0062		179	0.45948	0.32239	0.15342	0.07399	0.03039	0.0105		179	0.499657	0.400454	0.222385	0.103833	0.0366802	0.0222073		179	0.421231	0.319314	0.127379	0.0542007	0.0138723	-0.00153475		179	-0.00218602	-0.00271211	-0.00619591	-0.00232485	-0.00113317	-0.0159443
179.2	0.32069	0.22765	0.12284	-0.01146		179.2	0.45585	0.32069	0.14924	0.06699	0.02777	0.0053		179.2	0.500837	0.400558	0.227649	0.0981549	0.0423919	0.0231851		179.2	0.418397	0.315249	0.122837	0.0504107	0.00907867	-0.00511475		179.2	-0.00638528	-0.00326734	-0.0114611	-0.00756125	-0.00489736	-0.013493
179.4	0.32623	0.22472	0.13177	-0.01008		179.4	0.45668	0.32623	0.15448	0.06892	0.03299	0.01004		179.4	0.496147	0.394459	0.224717	0.100385	0.0374377	0.0180077		179.4	0.42469	0.318253	0.131771	0.0540335	0.00997024	-0.00052099		179.4	-0.00663281	0.00136725	-0.0100815	-0.00906627	-0.00133185	-0.0147722
179.6	0.32143	0.2229	0.13219	-0.01057		179.6	0.45945	0.32143	0.14627	0.0665	0.02753	0.00748		179.6	0.493771	0.397956	0.222902	0.0976822	0.0360766	0.0154701		179.6	0.421374	0.316045	0.132195	0.053333	0.0110323	-0.00100129		179.6	-0.00974997	-0.00220781	-0.0105723	-0.00852373	-0.00054398	-0.0171388
179.8	0.32172	0.22417	0.12772	-0.00774		179.8	0.46112	0.32172	0.15073	0.06942	0.03084	0.01093		179.8	0.498185	0.39924	0.224166	0.0961648	0.0348267	0.0206488		179.8	0.425759	0.31746	0.12772	0.0509013	0.00990767	-0.00330942		179.8	-0.00312785	-0.00615635	-0.00773607	-0.00539716	-0.00098394	-0.0103707
180	0.3274	0.2243	0.12149	-0.0078		180	0.46001	0.3274	0.15604	0.07327	0.03627	0.01302		180	0.500941	0.398357	0.224295	0.100437	0.0390946	0.0189668		180	0.422504	0.316146	0.121491	0.0469914	0.00828379	-0.00816356		180	-0.00660149	-0.0016487	-0.0078	-0.00589132	-0.00475839	-0.015321
180.2	0.32046	0.2265	0.12332	-0.00722		180.2	0.45687	0.32046	0.15451	0.07272	0.02995	0.0056		180.2	0.501751	0.401661	0.226501	0.100272	0.0408493	0.0229994		180.2	0.421577	0.31415	0.123319	0.0453608	0.0100504	-0.0105629		180.2	-0.00461009	-0.0054631	-0.00722282	-0.00683075	-0.00277091	-0.014176
180.4	0.32242	0.22673	0.12984	-0.00924		180.4	0.45907	0.32242	0.15455	0.07354	0.03198	0.01064		180.4	0.504136	0.399928	0.226734	0.10005	0.0396392	0.0201629		180.4	0.425539	0.323344	0.129836	0.0549995	0.0152732	-0.00304117		180.4	-0.00264409	0.00058899	-0.00924461	-0.0082106	-0.00022104	-0.0135755
180.6	0.32458	0.23405	0.12343	-0.0015		180.6	0.45951	0.32458	0.15539	0.07535	0.03642	0.00851		180.6	0.505867	0.40581	0.234046	0.107859	0.0430633	0.0263767		180.6	0.417006	0.320802	0.123433	0.0493481	0.00729986	-0.0018315		180.6	-0.00102753	0.00360332	-0.00149904	-0.00142214	0.00054754	-0.0105314
180.8	0.31729	0.22589	0.12199	-0.01166		180.8	0.45724	0.31729	0.15014	0.06969	0.02872	0.00883		180.8	0.496143	0.402822	0.225894	0.096836	0.0398727	0.0158581		180.8	0.420176	0.320635	0.121991	0.0489779	0.00922254	-0.00707415		180.8	-0.00584129	-0.00668596	-0.0116563	-0.00837621	-0.0105149	-0.0161135
181	0.31925	0.22305	0.12448	-0.00627		181	0.46343	0.31925	0.15441	0.07117	0.02478	0.00516		181	0.498632	0.395535	0.223045	0.097068	0.0403301	0.0132456		181	0.417157	0.315182	0.124479	0.0426471	0.00408339	-0.00721115		181	0.00080452	-0.00121193	-0.00626642	-0.00397971	-0.0019826	-0.0162117
181.2	0.32451	0.22707	0.12687	-0.01094		181.2	0.46384	0.32451	0.15187	0.07329	0.03586	0.01306		181.2	0.500466	0.398415	0.227068	0.0944906	0.0350902	0.0128313		181.2	0.424983	0.316711	0.126867	0.0523716	0.0128614	-0.00259474		181.2	-0.00696834	-0.00710929	-0.0109423	-0.00774837	-0.0036194	-0.0199399
181.4	0.32635	0.22811	0.12786	-0.00816		181.4	0.46199	0.32635	0.15868	0.07314	0.03176	0.00903		181.4	0.498892	0.399919	0.228108	0.0961992	0.0379899	0.0190305		181.4	0.425022	0.32118	0.12786	0.0536116	0.0141871	-0.00090172		181.4	-0.00525793	-0.00111923	-0.00816062	-0.00544967	-0.00824413	-0.0149184
181.6	0.32749	0.22717	0.12656	-0.00433		181.6	0.46792	0.32749	0.15518	0.07577	0.03385	0.01186		181.6	0.503274	0.40504	0.227169	0.101893	0.0394798	0.0227674		181.6	0.417144	0.319766	0.126559	0.0490534	0.0115171	-0.00960756		181.6	-0.00070053	9.435e-05	-0.00432939	-0.00158061	-0.00263101	-0.0131931
181.8	0.3281	0.22809	0.12833	-0.00445		181.8	0.4644	0.3281	0.15827	0.07287	0.03516	0.01334		181.8	0.494817	0.399777	0.228085	0.0974072	0.0417255	0.0199213		181.8	0.420286	0.320579	0.12833	0.0520573	0.0111786	-0.0042879		181.8	0.00254694	-0.00012501	-0.00444725	-0.00182238	-0.00244936	-0.0133353
182	0.32974	0.23035	0.12429	-0.00623		182	0.46379	0.32974	0.16105	0.07166	0.03418	0.01161		182	0.498816	0.401257	0.230351	0.10087	0.0369971	0.0210734		182	0.416225	0.314175	0.124294	0.0451235	0.0100632	-0.00736396		182	0.00103604	-0.00077804	-0.00622629	-0.00654212	-0.00131504	-0.0128819
182.2	0.32336	0.23015	0.12942	-0.01122		182.2	0.45827	0.32336	0.1533	0.07075	0.02697	0.00708		182.2	0.503453	0.39787	0.230152	0.098929	0.0363394	0.0224808		182.2	0.420463	0.321548	0.129419	0.0491345	0.0134209	-0.00293768		182.2	-0.01088	-0.00958211	-0.0112179	-0.0103374	-0.00503348	-0.0160347
182.4	0.33036	0.22343	0.12821	-0.01071		182.4	0.46523	0.33036	0.1563	0.08059	0.03271	0.01177		182.4	0.495452	0.398999	0.223429	0.0943379	0.039063	0.0177775		182.4	0.422794	0.315187	0.128212	0.0485096	0.00790726	-0.00437585		182.4	-0.00289592	-0.00509059	-0.0107085	-0.00788072	-0.00351024	-0.0134998
182.6	0.32258	0.22518	0.12767	-0.00786		182.6	0.45487	0.32258	0.15145	0.07669	0.03041	0.00529		182.6	0.498764	0.399337	0.225177	0.0997227	0.0361792	0.0205091		182.6	0.418841	0.320239	0.127669	0.0473532	0.00938547	-0.00627355		182.6	-0.00157059	-0.00670906	-0.00785804	-0.00196791	-0.00334053	-0.0129223
182.8	0.32579	0.23168	0.12837	-0.00783		182.8	0.46538	0.32579	0.15775	0.07168	0.03027	0.00942		182.8	0.504892	0.407814	0.231682	0.108619	0.0423875	0.0279294		182.8	0.414242	0.315161	0.128367	0.0493734	0.00629994	-0.00897517		182.8	-0.00385801	-0.00635413	-0.00782988	-0.00605585	-0.00606947	-0.0133336
183	0.32552	0.22898	0.12581	-0.00955		183	0.4585	0.32552	0.15714	0.07412	0.0288	0.0081		183	0.498657	0.406521	0.228976	0.0997183	0.0401507	0.020881		183	0.419311	0.318411	0.125806	0.0490963	0.0106595	-0.00889108		183	-0.00232943	0.00129814	-0.00954829	-0.0043764	0.0031506	-0.011099
183.2	0.32829	0.22419	0.1216	-0.00581		183.2	0.4645	0.32829	0.15445	0.07333	0.0335	0.00993		183.2	0.496608	0.405114	0.224187	0.101761	0.0364662	0.0179713		183.2	0.419353	0.317679	0.121603	0.0480612	0.00890865	-0.00790765		183.2	-0.00583621	-0.00364684	-0.00580754	-0.004861	0.00293394	-0.0113767
183.4	0.32792	0.2296	0.12819	-0.00605		183.4	0.46317	0.32792	0.1546	0.07104	0.03275	0.00996		183.4	0.498014	0.399094	0.2296	0.0991965	0.0418696	0.0216534		183.4	0.419849	0.321014	0.128194	0.0494661	0.00925701	-0.00652506		183.4	-0.00211916	-0.00089843	-0.00605455	-0.00386986	-0.00302836	-0.0125743
183.6	0.32891	0.22684	0.12788	-0.00478		183.6	0.45855	0.32891	0.16005	0.07457	0.0323	0.00986		183.6	0.493233	0.39862	0.226844	0.0961073	0.0386214	0.0155179		183.6	0.419926	0.318468	0.127881	0.0486277	0.00855199	-0.006153		183.6	0.00185852	0.00278819	-0.00477512	-0.00228648	-0.00125997	-0.00996052
183.8	0.32891	0.23348	0.1335	-0.00673		183.8	0.46459	0.32891	0.15598	0.07481	0.0342	0.01078		183.8	0.50086	0.400993	0.233476	0.10095	0.0410701	0.0205612		183.8	0.420655	0.322156	0.133505	0.0493171	0.0126856	-0.00259313		183.8	-0.00650563	-0.00296327	-0.00672505	-0.00399219	-0.00617161	-0.0153082
184	0.32535	0.23016	0.12674	-0.00757		184	0.46215	0.32535	0.15608	0.07158	0.03126	0.00392		184	0.499174	0.39966	0.230161	0.0989483	0.033294	0.0178035		184	0.418103	0.318938	0.126743	0.0558247	0.00836923	-0.00630968		184	-0.00313027	0.00015082	-0.00756516	-0.00533171	-0.00340147	-0.0121156
184.2	0.32788	0.22748	0.12857	-0.00811		184.2	0.46164	0.32788	0.15318	0.07226	0.03618	0.00966		184.2	0.500349	0.403786	0.227482	0.104378	0.0421432	0.0202295		184.2	0.418687	0.320947	0.128569	0.0521971	0.0109164	-0.00550452		184.2	-0.00356076	-0.00469839	-0.00810623	-0.00427181	-0.0058483	-0.0165252
184.4	0.32849	0.22705	0.13445	-0.0135		184.4	0.45864	0.32849	0.15589	0.06835	0.03599	0.0071		184.4	0.49765	0.405165	0.227053	0.103742	0.0381723	0.0172204		184.4	0.424593	0.322727	0.134455	0.0516332	0.00926626	-0.00449038		184.4	-0.00498925	-0.00505655	-0.0134994	-0.0108854	-0.00502813	-0.0172418
184.6	0.33039	0.23166	0.13508	-0.00312		184.6	0.45872	0.33039	0.1607	0.07545	0.03407	0.00735		184.6	0.497167	0.40089	0.231661	0.104307	0.0408355	0.0217017		184.6	0.429405	0.324971	0.135083	0.0583219	0.0183092	0.00027235		184.6	-0.00092713	0.00191786	-0.00312007	-0.00293712	-0.00617461	-0.0101947
184.8	0.32917	0.22801	0.12655	-0.00859		184.8	0.46562	0.32917	0.15553	0.06965	0.03161	0.00888		184.8	0.496876	0.397505	0.228011	0.0951158	0.0381661	0.014739		184.8	0.417786	0.321632	0.126551	0.0476621	0.00874964	-0.0064566		184.8	-0.00480672	0.00069576	-0.0085899	-0.00278285	-0.0010902	-0.0145662
185	0.33397	0.23322	0.13408	-0.00294		185	0.46474	0.33397	0.16169	0.0769	0.03365	0.01049		185	0.501263	0.408251	0.23322	0.10326	0.0383206	0.0227567		185	0.426827	0.326367	0.134079	0.0575285	0.0160998	-0.00051324		185	-0.00355683	-0.00091005	-0.00293687	0.00164667	-0.00204673	-0.0142946
185.2	0.33016	0.23368	0.1283	-0.01057		185.2	0.46042	0.33016	0.15612	0.0754	0.03723	0.01005		185.2	0.500924	0.406935	0.233678	0.0984408	0.0371586	0.0186854		185.2	0.418584	0.325464	0.128304	0.0519724	0.00793729	-0.00870849		185.2	-0.00286704	-0.00647975	-0.0105665	-0.0107157	-0.00422974	-0.0184728
185.4	0.32978	0.22676	0.13163	-0.00959		185.4	0.45696	0.32978	0.15501	0.07412	0.03134	0.00663		185.4	0.49614	0.407143	0.226757	0.106058	0.0393604	0.0197689		185.4	0.422504	0.317266	0.131625	0.0504453	0.00743908	-0.00363989		185.4	-0.00138297	-0.00208927	-0.00958891	-0.00341118	0.00162099	-0.0101916
185.6	0.32947	0.23266	0.13226	-0.00836		185.6	0.46434	0.32947	0.15647	0.07345	0.0318	0.00675		185.6	0.508481	0.403995	0.232658	0.107006	0.0408036	0.0238688		185.6	0.422102	0.326212	0.13226	0.0499086	0.0106597	-0.00738058		185.6	-0.00423189	-0.00146598	-0.00835684	-0.00671618	0.00047137	-0.0144618
185.8	0.33121	0.233	0.13188	-0.00858		185.8	0.45475	0.33121	0.15678	0.06822	0.03033	0.00613		185.8	0.504127	0.398874	0.232996	0.0991726	0.0399275	0.0230724		185.8	0.423035	0.323995	0.131875	0.0528808	0.0160958	-0.00276129		185.8	-0.00623479	-0.00608069	-0.00858477	-0.00669883	-0.00424977	-0.0169527
186	0.3296	0.22892	0.13451	-0.00784		186	0.46601	0.3296	0.15576	0.07602	0.03269	0.01035		186	0.500409	0.399762	0.228921	0.0993929	0.0403958	0.0200359		186	0.421376	0.326658	0.134514	0.053276	0.0149575	-0.00176956		186	-0.00343947	-0.00519962	-0.00783615	-0.00338113	-0.00194675	-0.0176549
186.2	0.33171	0.22962	0.13542	-0.00906		186.2	0.46486	0.33171	0.16198	0.07485	0.03113	0.01353		186.2	0.495636	0.406519	0.229623	0.101424	0.0397218	0.0150499		186.2	0.421933	0.318119	0.135425	0.0515808	0.0149276	-0.00432673		186.2	-0.00965708	0.00065983	-0.00906322	-0.00638114	-0.00600424	-0.0150302
186.4	0.33525	0.23045	0.12997	-0.00586		186.4	0.46734	0.33525	0.16502	0.07785	0.03439	0.01531		186.4	0.498681	0.403364	0.230445	0.102279	0.0363209	0.0189392		186.4	0.413393	0.32202	0.129967	0.0502266	0.00788736	-0.00705575		186.4	-0.0009759	-0.00356077	-0.00586087	-0.00744052	-0.00399591	-0.0162224
186.6	0.33125	0.22974	0.13182	-0.00629		186.6	0.45906	0.33125	0.15373	0.06616	0.02278	0.00302		186.6	0.502877	0.402961	0.229745	0.102329	0.0408058	0.0196875		186.6	0.424573	0.323769	0.131824	0.048482	0.00863499	-0.00743213		186.6	-0.00426375	-0.00307395	-0.00629267	-0.00156854	-0.00647847	-0.0139448
186.8	0.33639	0.22896	0.1318	-0.01278		186.8	0.46617	0.33639	0.16028	0.07899	0.03875	0.00993		186.8	0.500667	0.398503	0.228955	0.100485	0.0385371	0.0144013		186.8	0.424186	0.323992	0.131802	0.0513055	0.0119935	-0.00421769		186.8	-0.00883783	-0.00589476	-0.0127754	-0.00261337	-0.00382845	-0.0121124
187	0.33869	0.2344	0.13007	-0.00731		187	0.46427	0.33869	0.16218	0.07393	0.03776	0.01312		187	0.500594	0.403362	0.234398	0.103249	0.0425221	0.0188665		187	0.423501	0.321372	0.13007	0.0497035	0.0105572	-0.00708592		187	-0.00490565	-0.00103863	-0.00730585	-0.00594974	-0.00437443	-0.016632
187.2	0.33029	0.23578	0.13287	-0.01106		187.2	0.46457	0.33029	0.16029	0.07643	0.0344	0.01076		187.2	0.503352	0.407074	0.235777	0.103925	0.0427799	0.0205796		187.2	0.419075	0.325633	0.132869	0.0510174	0.0112714	-0.00703673		187.2	-0.00612892	-0.00455172	-0.0110635	-0.00892857	-0.00325207	-0.0143859
187.4	0.32863	0.22998	0.13137	-0.00766		187.4	0.45741	0.32863	0.15564	0.06926	0.02691	0.00636		187.4	0.501613	0.405395	0.22998	0.102856	0.0393497	0.0187766		187.4	0.422095	0.325671	0.131368	0.0560563	0.0086643	-0.00415215		187.4	-0.00103725	0.00019229	-0.00765869	-0.00674912	-0.00308458	-0.0126318
187.6	0.3315	0.23186	0.12812	-0.01218		187.6	0.46236	0.3315	0.16465	0.07252	0.03295	0.00836		187.6	0.498098	0.39824	0.231861	0.0991939	0.0368592	0.0142787		187.6	0.424545	0.323642	0.128115	0.0528305	0.0156365	0.00144255		187.6	-0.00286672	-0.0009808	-0.0121794	-0.00759095	-0.00425664	-0.0185353
187.8	0.3356	0.23321	0.12835	-0.0075		187.8	0.46443	0.3356	0.16222	0.07824	0.02862	0.01165		187.8	0.500481	0.405939	0.233214	0.100533	0.0396123	0.0157255		187.8	0.423206	0.321123	0.128354	0.0532621	0.00943544	-0.00438111		187.8	-0.00439141	5.577e-05	-0.00749843	-0.00736715	-0.00128806	-0.0121435
188	0.33864	0.23165	0.13396	-0.00709		188	0.46367	0.33864	0.16441	0.07362	0.03644	0.01503		188	0.501045	0.400498	0.231653	0.1002	0.0390346	0.0234107		188	0.421362	0.324685	0.133962	0.0555434	0.0102188	-0.00468727		188	-0.00238175	-0.00498413	-0.00709029	-0.00654335	-0.00118294	-0.0168964
188.2	0.33535	0.22969	0.13244	-0.00277		188.2	0.46474	0.33535	0.1583	0.07056	0.02737	0.00918		188.2	0.500631	0.40125	0.229693	0.0993975	0.0359531	0.0228113		188.2	0.417344	0.325292	0.132439	0.0557086	0.0116228	-0.00353089		188.2	0.00177384	-0.00140252	-0.00277196	0.00011678	-0.00130372	-0.00827545
188.4	0.3378	0.229	0.13379	-0.00791		188.4	0.4674	0.3378	0.16441	0.07679	0.0361	0.01219		188.4	0.49572	0.399737	0.228996	0.0973284	0.032898	0.0150017		188.4	0.420264	0.322439	0.13379	0.0539175	0.0146417	-0.00567986		188.4	-0.00723847	-0.00919206	-0.00791201	-0.00598763	-0.00201061	-0.0159222
188.6	0.3338	0.23461	0.12558	-0.00342		188.6	0.46117	0.3338	0.16009	0.07151	0.0334	0.01134		188.6	0.503488	0.405783	0.234612	0.101168	0.0410175	0.0199378		188.6	0.419007	0.324529	0.125582	0.0517004	0.0127747	-0.0072548		188.6	0.00161289	-0.00176849	-0.003416	-0.00144701	0.00028232	-0.0111876
188.8	0.33028	0.22916	0.13052	-0.01054		188.8	0.45868	0.33028	0.15657	0.07451	0.02873	0.00644		188.8	0.499607	0.40673	0.229156	0.0991741	0.0354946	0.0174759		188.8	0.423423	0.324804	0.130525	0.0511837	0.0105798	-0.00335233		188.8	-0.0101694	-0.00781591	-0.0105366	-0.0103043	-0.0054066	-0.0171067
189	0.33693	0.23717	0.12886	-0.01064		189	0.4596	0.33693	0.16117	0.07092	0.03211	0.00701		189	0.504525	0.403143	0.237172	0.103841	0.0430525	0.0201406		189	0.421765	0.325187	0.12886	0.0533044	0.0120217	-0.00951629		189	-0.00555549	-0.00080457	-0.0106357	-0.0114225	-0.00408553	-0.0188572
189.2	0.33363	0.23252	0.12786	-0.00928		189.2	0.46005	0.33363	0.16157	0.07262	0.03185	0.00969		189.2	0.500757	0.402566	0.232519	0.103286	0.0402809	0.0204609		189.2	0.423604	0.321771	0.127859	0.0522432	0.0118213	-0.0062425		189.2	-0.00536271	-0.00391296	-0.00928086	-0.00964841	-0.00416337	-0.016662
189.4	0.336	0.23703	0.12534	-0.00464		189.4	0.45587	0.336	0.15991	0.07236	0.02881	0.00518		189.4	0.499274	0.402103	0.237028	0.103998	0.040073	0.0207175		189.4	0.419723	0.323049	0.125343	0.050135	0.00510757	-0.0119467		189.4	-0.00254242	0.00046752	-0.00463966	-0.00091754	-0.00025842	-0.0104741
189.6	0.34329	0.23687	0.13941	-0.00766		189.6	0.46576	0.34329	0.16453	0.08025	0.03218	0.01196		189.6	0.499856	0.407493	0.236866	0.105555	0.0398154	0.019552		189.6	0.426872	0.326406	0.139412	0.0555082	0.0149125	-0.00061377		189.6	7.263e-05	-0.00314672	-0.007662	-0.00702743	-0.00450157	-0.0136861
189.8	0.33818	0.23686	0.12967	-0.0071		189.8	0.46531	0.33818	0.16138	0.0777	0.03566	0.00941		189.8	0.500106	0.407137	0.236857	0.104856	0.0412361	0.0220138		189.8	0.419416	0.319622	0.129667	0.0496289	0.00857972	-0.0102124		189.8	-0.00439608	-0.00432175	-0.00710459	-0.00808568	-0.00306643	-0.018564
190	0.33352	0.23355	0.13433	-0.00689		190	0.46169	0.33352	0.1619	0.07482	0.02986	0.01202		190	0.5003	0.405757	0.233554	0.103287	0.039482	0.0201336		190	0.422619	0.331654	0.134328	0.056121	0.0100402	-0.003476		190	-0.00189717	0.00138506	-0.00688775	-0.00381956	-0.00086838	-0.0138158
190.2	0.33574	0.2351	0.13639	-0.00453		190.2	0.46161	0.33574	0.16122	0.07384	0.03008	0.00782		190.2	0.501864	0.40959	0.235104	0.106318	0.0433816	0.0209758		190.2	0.417227	0.32306	0.136391	0.053374	0.00912224	-0.00462285		190.2	-0.00511352	0.00208613	-0.00453465	-0.00189744	-0.00298403	-0.0124108
190.4	0.33844	0.23339	0.13717	-0.0099		190.4	0.47079	0.33844	0.16328	0.08017	0.0362	0.01275		190.4	0.499474	0.402374	0.233392	0.10629	0.0399403	0.0184404		190.4	0.427927	0.332688	0.137171	0.0569454	0.0176738	-9.012e-05		190.4	-0.00932991	-0.00430825	-0.00990011	-0.00745355	-0.00780952	-0.0187701
190.6	0.33835	0.23398	0.12478	-0.00892		190.6	0.4611	0.33835	0.1648	0.07702	0.03412	0.01148		190.6	0.499825	0.403105	0.23398	0.102824	0.0363277	0.0171984		190.6	0.418359	0.32213	0.124783	0.0498321	0.00473938	-0.0126817		190.6	-0.00769424	-0.00409799	-0.00892122	-0.00601214	-0.00802226	-0.0141094
190.8	0.34098	0.2282	0.13285	-0.00736		190.8	0.46198	0.34098	0.16145	0.07724	0.03586	0.00839		190.8	0.49415	0.402975	0.2282	0.100949	0.033778	0.0157072		190.8	0.424156	0.327748	0.132852	0.0569661	0.0123391	-0.00616113		190.8	-0.00211715	-0.00515451	-0.00736024	-0.00500459	-0.00296956	-0.0119636
191	0.33671	0.2349	0.13214	-0.0078		191	0.46307	0.33671	0.15855	0.07554	0.02597	0.00773		191	0.504636	0.404891	0.234896	0.108204	0.0433194	0.0187345		191	0.420874	0.327152	0.132137	0.0541605	0.0082152	-0.0053253		191	-0.0051863	-0.00291582	-0.00780127	-0.00581396	-0.0060727	-0.0183304
191.2	0.33462	0.23321	0.13139	-0.0114		191.2	0.46104	0.33462	0.16265	0.07307	0.03017	0.01012		191.2	0.497658	0.407879	0.233205	0.106477	0.0397702	0.0224636		191.2	0.421791	0.328997	0.131387	0.0554623	0.00758225	-0.00765161		191.2	-0.00089701	-0.000428	-0.0113956	-0.0110603	-0.00327468	-0.0176848
191.4	0.33946	0.23355	0.13403	-0.01164		191.4	0.46587	0.33946	0.16265	0.07511	0.03309	0.01022		191.4	0.502531	0.408751	0.233555	0.105935	0.0439838	0.0238753		191.4	0.421651	0.32672	0.134025	0.0542036	0.00849839	-0.00738591		191.4	-0.0104975	-0.00531755	-0.011636	-0.00855298	-0.00223388	-0.0168432
191.6	0.33584	0.23698	0.13314	-0.01006		191.6	0.46225	0.33584	0.16481	0.07291	0.03393	0.01122		191.6	0.50251	0.409861	0.236977	0.108328	0.0422033	0.0204547		191.6	0.418609	0.32497	0.133143	0.0467261	0.00765672	-0.00583205		191.6	-0.00165349	-0.00483433	-0.0100638	-0.0036013	-0.00201821	-0.0131924
191.8	0.33947	0.23223	0.13599	-0.01395		191.8	0.46716	0.33947	0.16324	0.07653	0.03426	0.01151		191.8	0.49698	0.404027	0.232228	0.101542	0.0383821	0.0208332		191.8	0.42078	0.332039	0.135994	0.057883	0.0167382	-0.00285657		191.8	-0.009823	-0.00478848	-0.0139476	-0.00846638	-0.00992151	-0.0161719
192	0.33686	0.23504	0.13174	-0.00625		192	0.46549	0.33686	0.16161	0.07354	0.03408	0.00691		192	0.497581	0.406917	0.235042	0.0999082	0.0378274	0.018033		192	0.422803	0.326722	0.131743	0.053667	0.0144785	-0.00263797		192	-0.00287158	0.00129052	-0.00625441	-0.00402276	-0.00211573	-0.0132684
192.2	0.33939	0.23311	0.12712	-0.00852		192.2	0.46471	0.33939	0.16494	0.07571	0.02903	0.01034		192.2	0.499052	0.40581	0.233112	0.102691	0.0371143	0.0174383		192.2	0.419829	0.327331	0.12712	0.0521364	0.0063368	-0.00609324		192.2	-0.00673021	-0.00396768	-0.00851581	-0.00835177	-0.00884727	-0.0165932
192.4	0.33698	0.23796	0.13133	-0.01309		192.4	0.4624	0.33698	0.16645	0.07326	0.03124	0.00759		192.4	0.503887	0.40924	0.237965	0.104586	0.0422589	0.0208366		192.4	0.419584	0.327497	0.131331	0.0536765	0.0118051	-0.00629032		192.4	-0.0100978	-0.0025728	-0.0130874	-0.00949699	-0.00598647	-0.0148918
192.6	0.33638	0.23673	0.13172	-0.007		192.6	0.46351	0.33638	0.16078	0.07145	0.03277	0.00601		192.6	0.499614	0.40557	0.236733	0.102197	0.0357574	0.0216206		192.6	0.420313	0.324714	0.131724	0.052912	0.0101831	-0.00031056		192.6	-0.0082937	-0.00493897	-0.00699866	-0.00850718	-0.00782156	-0.0202045
192.8	0.33477	0.23553	0.13152	-0.00829		192.8	0.46212	0.33477	0.16059	0.07236	0.02736	0.00623		192.8	0.499477	0.403898	0.235534	0.1048	0.0409168	0.0172573		192.8	0.422606	0.328891	0.131519	0.0524234	0.0113199	-0.00607237		192.8	-0.00284865	-0.00326886	-0.00828903	-0.00498811	-0.00347467	-0.014514
193	0.34461	0.24083	0.13328	-0.01057		193	0.4668	0.34461	0.16614	0.07855	0.03247	0.01126		193	0.503698	0.409173	0.24083	0.109025	0.0426362	0.0249012		193	0.42275	0.327408	0.133285	0.0516206	0.00750601	-0.00443852		193	-0.00493582	-0.00351778	-0.0105745	-0.0089162	-0.0021939	-0.0140946
193.2	0.33922	0.23541	0.13892	-0.00521		193.2	0.46165	0.33922	0.15794	0.07087	0.02638	0.00549		193.2	0.500708	0.401711	0.235413	0.1011	0.0408558	0.0180945		193.2	0.423962	0.330299	0.138924	0.0549946	0.0123219	-0.00416146		193.2	-0.00207158	-0.00275434	-0.00521341	-0.00557612	0.00620216	-0.00696441
193.4	0.34247	0.23634	0.13245	-0.00927		193.4	0.4662	0.34247	0.16297	0.07599	0.03187	0.00934		193.4	0.499411	0.40181	0.236337	0.106007	0.0336676	0.0190633		193.4	0.423923	0.328185	0.132452	0.0554537	0.0134727	-0.006884		193.4	0.00025713	0.00053526	-0.00927079	-0.00256619	0.00027628	-0.0144473
193.6	0.34172	0.24066	0.13387	-0.00858		193.6	0.46224	0.34172	0.16585	0.07555	0.02708	0.01226		193.6	0.499559	0.40527	0.240661	0.104513	0.0406726	0.0203845		193.6	0.423976	0.330944	0.133873	0.0526553	0.012567	-0.00494248		193.6	-0.00946655	-0.00232696	-0.0085811	-0.00787436	-0.00280988	-0.0162105
193.8	0.33887	0.23395	0.13319	-0.00362		193.8	0.45932	0.33887	0.16019	0.07417	0.02704	0.0074		193.8	0.500861	0.409264	0.233948	0.107355	0.0427837	0.0208493		193.8	0.420922	0.329635	0.133188	0.0535062	0.0137846	-0.00570211		193.8	0.00062022	0.00141714	-0.00361583	-0.00112543	0.00118993	-0.0113635
194	0.34059	0.23896	0.13236	-0.00969		194	0.46615	0.34059	0.16314	0.07878	0.03196	0.01386		194	0.504361	0.41515	0.238963	0.109226	0.0420358	0.0238824		194	0.416898	0.330343	0.132361	0.0509814	0.0104021	-0.00441426		194	-0.00660902	-0.0044835	-0.00968501	-0.00835413	-0.00522377	-0.0148208
194.2	0.34143	0.23618	0.13654	-0.00401		194.2	0.46683	0.34143	0.16613	0.07939	0.03578	0.01225		194.2	0.504059	0.410683	0.236182	0.109097	0.0419716	0.0222737		194.2	0.424313	0.326865	0.136544	0.0546644	0.0126314	-0.0072449		194.2	0.00078364	-0.00109456	-0.00401497	-0.0016371	-0.00067292	-0.0116532
194.4	0.33785	0.2371	0.1378	-0.00922		194.4	0.4643	0.33785	0.16352	0.07415	0.03291	0.00517		194.4	0.50181	0.411466	0.2371	0.104112	0.0397693	0.0211916		194.4	0.427667	0.331061	0.137796	0.0574745	0.0152433	0.00040579		194.4	-0.00551967	-0.00686324	-0.00922109	-0.00730722	-0.00377965	-0.0160415
194.6	0.34104	0.23734	0.13335	-0.0099		194.6	0.46371	0.34104	0.16843	0.07617	0.03239	0.0106		194.6	0.505935	0.408495	0.237344	0.106082	0.0428592	0.016437		194.6	0.424318	0.32891	0.133353	0.0568165	0.0111717	-0.00435153		194.6	-0.00707974	-0.00511334	-0.00989543	-0.0071452	-0.00552522	-0.0145531
194.8	0.3425	0.23892	0.13697	-0.0083		194.8	0.46766	0.3425	0.16488	0.07516	0.03294	0.01137		194.8	0.502916	0.40874	0.238924	0.108803	0.0416736	0.0198622		194.8	0.419544	0.329413	0.136967	0.0552432	0.0129139	-0.0060868		194.8	-0.00549924	-0.00463127	-0.00829892	-0.0118391	-0.0054072	-0.0138748
195	0.33944	0.23799	0.13834	-0.00458		195	0.45922	0.33944	0.16026	0.07111	0.02994	0.00668		195	0.500159	0.410775	0.237986	0.104278	0.0418677	0.022803		195	0.418457	0.330254	0.138344	0.0515443	0.0124494	-0.0067723		195	-0.00371101	0.0023082	-0.00458397	-0.00826603	-0.00338298	-0.00706094
195.2	0.34615	0.24039	0.13787	-0.01176		195.2	0.46631	0.34615	0.16467	0.07833	0.03422	0.00762		195.2	0.511065	0.413632	0.240394	0.109187	0.0407347	0.0241118		195.2	0.427646	0.336015	0.137868	0.057658	0.0147144	-0.00674717		195.2	-0.00817024	-0.00287313	-0.0117608	-0.0091949	-0.00666766	-0.0150081
195.4	0.34936	0.24321	0.13497	-0.00379		195.4	0.46905	0.34936	0.17057	0.07767	0.03451	0.00964		195.4	0.507391	0.408512	0.243207	0.110267	0.0461798	0.0276043		195.4	0.42356	0.332	0.134968	0.0522901	0.00964462	-0.00427598		195.4	-0.00070705	-0.0004738	-0.00378664	-0.0030326	-0.0020306	-0.012314
195.6	0.34332	0.24119	0.13965	-0.00636		195.6	0.46894	0.34332	0.16316	0.08192	0.0318	0.01195		195.6	0.503247	0.410963	0.241186	0.11365	0.0458121	0.0268379		195.6	0.425138	0.33389	0.139655	0.057817	0.010941	-0.00265774		195.6	-0.0072859	-0.00280648	-0.00635775	-0.00896832	-0.00095187	-0.01639
195.8	0.34994	0.24238	0.13488	-0.0106		195.8	0.46682	0.34994	0.17228	0.08067	0.03427	0.00994		195.8	0.507875	0.41136	0.242383	0.113441	0.0421106	0.0277344		195.8	0.422304	0.332242	0.134877	0.0561475	0.0127285	-0.00684944		195.8	-0.0025694	-0.00866038	-0.0106018	-0.00843409	-0.00558786	-0.0187965
196	0.34745	0.23679	0.13329	-0.00277		196	0.46754	0.34745	0.16626	0.07958	0.03559	0.01221		196	0.503321	0.410339	0.236794	0.107555	0.0386824	0.0211798		196	0.421884	0.328777	0.133295	0.0498096	0.00551475	-0.00919615		196	0.00532887	0.00353806	-0.00276608	-0.00238936	-0.00842725	-0.014452
196.2	0.34629	0.23933	0.13397	-0.01238		196.2	0.46682	0.34629	0.16716	0.07913	0.03433	0.01167		196.2	0.503619	0.409477	0.23933	0.110605	0.041219	0.0256323		196.2	0.421496	0.336598	0.133971	0.0529801	0.012044	-0.00305848		196.2	-0.00173057	0.00051256	-0.012375	-0.00744085	-0.00284962	-0.0181154
196.4	0.34627	0.23758	0.13848	-0.00181		196.4	0.46356	0.34627	0.16292	0.07557	0.0323	0.00952		196.4	0.498876	0.400319	0.23758	0.0986976	0.0335507	0.0164409		196.4	0.421606	0.333702	0.138483	0.050022	0.0113646	-0.00509945		196.4	-0.0019998	0.00316624	-0.00181303	0.00176814	2.666e-05	-0.0128071
196.6	0.34721	0.23498	0.1334	-0.00943		196.6	0.46024	0.34721	0.16446	0.07522	0.03263	0.01085		196.6	0.498219	0.409927	0.23498	0.109499	0.0443185	0.0226539		196.6	0.41702	0.332255	0.133401	0.0529228	0.00877278	-0.00130309		196.6	-0.00343686	0.00021737	-0.00943062	-0.00723437	-0.00225571	-0.0149569
196.8	0.34787	0.23922	0.13343	-0.01553		196.8	0.46823	0.34787	0.1658	0.07741	0.03714	0.01166		196.8	0.500716	0.409587	0.239222	0.11054	0.038731	0.0184942		196.8	0.418145	0.331595	0.133434	0.051238	0.0120864	-0.00768958		196.8	-0.00625349	0.00044658	-0.0155295	-0.00526334	-0.00214003	-0.0179587
197	0.34014	0.23988	0.13432	-0.01249		197	0.46166	0.34014	0.16336	0.07208	0.02784	0.00389		197	0.499554	0.40935	0.239882	0.102354	0.0399111	0.0212675		197	0.42824	0.334697	0.134315	0.055455	0.0126758	-0.00016217		197	-0.00344121	-0.00124703	-0.0124923	-0.00974012	-0.00713952	-0.0191816
197.2	0.33979	0.24486	0.13369	-0.01453		197.2	0.46188	0.33979	0.1674	0.07217	0.0332	0.00562		197.2	0.502644	0.413042	0.244862	0.106257	0.0410365	0.0201179		197.2	0.420038	0.328126	0.133688	0.0523709	0.0105666	-0.00470588		197.2	-0.00882691	-0.00306759	-0.0145321	-0.0086246	-0.00299452	-0.0152461
197.4	0.34559	0.2399	0.13846	-0.00922		197.4	0.47078	0.34559	0.16835	0.07843	0.0353	0.01263		197.4	0.500287	0.405706	0.239902	0.10242	0.0391533	0.0203736		197.4	0.425738	0.332661	0.138457	0.0561187	0.0110617	-0.00165141		197.4	-0.00550104	-0.00332481	-0.00922159	-0.00634037	-0.00543219	-0.0132283
197.6	0.34498	0.23925	0.13391	-0.0074		197.6	0.46458	0.34498	0.16653	0.07359	0.03668	0.00639		197.6	0.505588	0.408489	0.23925	0.107998	0.0475503	0.0220822		197.6	0.419642	0.326839	0.133914	0.0493624	0.00413183	-0.00682816		197.6	-0.00764737	-0.00165119	-0.00740476	-0.00575982	-0.00283514	-0.0158939
197.8	0.34722	0.23768	0.13665	-0.00316		197.8	0.46344	0.34722	0.16717	0.07228	0.02769	0.00514		197.8	0.499474	0.408872	0.237676	0.105913	0.0397642	0.0221357		197.8	0.419564	0.331472	0.136651	0.0538042	0.00866415	-0.00702235		197.8	-0.0030684	-0.0012851	-0.00316243	-0.00364611	-0.00218114	-0.0148801
198	0.34628	0.23604	0.13591	-0.00661		198	0.46721	0.34628	0.16567	0.07869	0.03367	0.01259		198	0.500524	0.405407	0.236035	0.102671	0.0339523	0.0177454		198	0.425838	0.333266	0.135909	0.0544448	0.0103895	-0.00315198		198	0.00170421	0.00057449	-0.00660503	-0.00137846	-0.00625726	-0.010385
198.2	0.34888	0.24104	0.13973	-0.00693		198.2	0.4656	0.34888	0.17003	0.07982	0.03404	0.01364		198.2	0.503221	0.40839	0.241041	0.108601	0.0413958	0.0167719		198.2	0.420097	0.335837	0.139727	0.0511893	0.0101718	-0.00688179		198.2	-0.0050608	-0.00067038	-0.00693491	-0.00454304	-0.00254074	-0.0136984
198.4	0.34286	0.2403	0.14017	-0.01278		198.4	0.45692	0.34286	0.16445	0.0716	0.02984	0.00747		198.4	0.502475	0.410018	0.240305	0.106361	0.0392752	0.0223636		198.4	0.424842	0.329377	0.140175	0.0516667	0.00865529	-0.00678615		198.4	-0.00194734	-0.00470024	-0.0127781	-0.00771314	-0.0109038	-0.0185584
198.6	0.34714	0.23806	0.1392	-0.00531		198.6	0.46671	0.34714	0.1674	0.07959	0.03783	0.01107		198.6	0.502273	0.406279	0.238056	0.108316	0.03861	0.0182598		198.6	0.423143	0.331005	0.139201	0.057203	0.0115385	0.00159535		198.6	-0.00223636	0.0024394	-0.00530851	-0.00358154	-0.00373775	-0.00981012
198.8	0.35175	0.24	0.1385	-0.0032		198.8	0.469	0.35175	0.1686	0.07946	0.03345	0.00696		198.8	0.50039	0.408925	0.240005	0.107384	0.0410606	0.0191359		198.8	0.420876	0.331278	0.138495	0.0564372	0.0121694	-0.00501649		198.8	-0.00744129	0.00066569	-0.00320494	-0.00348102	-0.00410288	-0.0111338
199	0.35236	0.23973	0.13942	-0.0094		199	0.46696	0.35236	0.17116	0.08358	0.03905	0.01648		199	0.505071	0.410376	0.239732	0.104683	0.0407699	0.0225729		199	0.421603	0.336666	0.139417	0.0505849	0.0128992	-0.00772304		199	-0.00370298	-0.00141811	-0.00940161	-0.0060851	-0.00584447	-0.0129444
199.2	0.34191	0.238	0.13877	-0.01389		199.2	0.46177	0.34191	0.16499	0.07284	0.03004	0.00642		199.2	0.503104	0.405551	0.237999	0.108733	0.0412427	0.0206571		199.2	0.423652	0.337126	0.138768	0.0594088	0.0118669	-0.00582645		199.2	-0.00791281	-0.00509907	-0.0138897	-0.0107054	-0.00688852	-0.020167
199.4	0.35109	0.24031	0.1378	-0.00599		199.4	0.46562	0.35109	0.16796	0.08097	0.03652	0.00966		199.4	0.503309	0.406721	0.240314	0.10779	0.0362809	0.0149183		199.4	0.422008	0.335037	0.137798	0.0572711	0.0142096	-0.00124552		199.4	-0.00214061	-0.00208204	-0.00599443	-0.00605184	-0.0014219	-0.0121551
199.6	0.34729	0.23958	0.14072	-0.003		199.6	0.45891	0.34729	0.16725	0.076	0.03121	0.00891		199.6	0.501689	0.406793	0.239583	0.104714	0.0404958	0.0175568		199.6	0.422932	0.333133	0.140722	0.0546448	0.0111592	-0.00240642		199.6	-0.00092472	0.00047826	-0.00300052	-0.00483418	-0.00074096	-0.0145861
199.8	0.353	0.24516	0.14129	-0.00697		199.8	0.46919	0.353	0.17489	0.07901	0.03473	0.01168		199.8	0.504044	0.409762	0.245162	0.107631	0.0426478	0.0211307		199.8	0.423696	0.335996	0.141294	0.0599081	0.0097715	-0.00364332		199.8	-0.00114703	0.00021721	-0.00696792	-0.00602514	-0.00302878	-0.0139861
200	0.34925	0.25209	0.13867	-0.01021		200	0.46913	0.34925	0.17417	0.08008	0.03718	0.01379		200	0.508426	0.410965	0.252087	0.113184	0.0487233	0.0283343		200	0.420308	0.330058	0.138668	0.0547854	0.00930602	-0.00580947		200	-0.00747932	-0.00281238	-0.0102053	-0.0109337	-0.00529234	-0.0193243
200.2	0.35139	0.24679	0.1444	-0.00742		200.2	0.46162	0.35139	0.17052	0.07922	0.03665	0.01233		200.2	0.502957	0.411923	0.246791	0.110254	0.042175	0.0216236		200.2	0.426708	0.339445	0.144401	0.0620267	0.0194781	-0.00082219		200.2	-0.00112326	-0.0007435	-0.00742214	-0.00593962	-0.00284257	-0.015689
200.4	0.34851	0.24226	0.13998	-0.00936		200.4	0.47262	0.34851	0.17203	0.08008	0.03234	0.01074		200.4	0.50641	0.414544	0.242263	0.114488	0.0469755	0.0226322		200.4	0.422376	0.333942	0.139982	0.0548116	0.0111906	-0.00423718		200.4	-0.00682975	-0.0073818	-0.00936255	-0.010768	-0.00795282	-0.018087
200.6	0.34861	0.24101	0.13609	-0.01516		200.6	0.46654	0.34861	0.16829	0.0789	0.03255	0.00807		200.6	0.505438	0.40916	0.241011	0.105478	0.0390168	0.0166609		200.6	0.418061	0.332819	0.136086	0.0499937	0.00849264	-0.00798361		200.6	-0.00774069	-0.0086223	-0.0151576	-0.0121043	-0.00892368	-0.0184002
200.8	0.34567	0.24281	0.13934	-0.00327		200.8	0.46376	0.34567	0.16665	0.0737	0.02926	0.00845		200.8	0.504904	0.408107	0.24281	0.110121	0.0409182	0.021338		200.8	0.419092	0.333037	0.139342	0.0552883	0.0142573	-0.00481589		200.8	4.571e-05	0.00098812	-0.00326783	0.00061707	0.00104185	-0.00661935
201	0.34732	0.24235	0.13547	-0.01111		201	0.46564	0.34732	0.16481	0.07643	0.03333	0.00974		201	0.501202	0.41094	0.242348	0.109752	0.0408015	0.0202399		201	0.415692	0.335745	0.135475	0.0525574	0.00540792	-0.011138		201	-0.0033773	-0.00042633	-0.0111069	-0.00596753	-0.00167914	-0.0144156
201.2	0.35301	0.24012	0.13885	-0.01141		201.2	0.46457	0.35301	0.17004	0.07931	0.03399	0.00956		201.2	0.502282	0.412873	0.240124	0.113157	0.0419372	0.0250418		201.2	0.420064	0.332701	0.138847	0.0504708	0.00826407	-0.00906722		201.2	-0.00515097	-0.00085128	-0.011411	-0.00419273	-0.00116822	-0.0145055
201.4	0.35018	0.24357	0.14293	-0.00916		201.4	0.46713	0.35018	0.17297	0.07883	0.03716	0.00947		201.4	0.506212	0.414344	0.243575	0.112224	0.0450524	0.024088		201.4	0.424725	0.329624	0.142926	0.0552106	0.0122596	-0.00294912		201.4	-0.00627399	-0.00228474	-0.00916037	-0.00735092	-0.00222036	-0.0181654
201.6	0.3528	0.23765	0.1406	-0.00981		201.6	0.46581	0.3528	0.17216	0.08443	0.03572	0.01395		201.6	0.499704	0.404498	0.237645	0.105839	0.036239	0.0166518		201.6	0.423469	0.335096	0.140599	0.0576383	0.0164187	-0.00310794		201.6	-0.0074277	-0.00346062	-0.00981121	-0.00877868	-0.00269741	-0.016657
201.8	0.34683	0.23782	0.13862	-0.01032		201.8	0.4639	0.34683	0.17148	0.07873	0.03483	0.00654		201.8	0.493376	0.405401	0.237821	0.102603	0.037866	0.0139884		201.8	0.423205	0.334126	0.138621	0.0563971	0.0105872	-0.00384878		201.8	-0.0081876	-0.00266162	-0.0103203	-0.00442562	-0.00260104	-0.014601
202	0.35166	0.24261	0.14222	-0.01203		202	0.46916	0.35166	0.16954	0.08015	0.03041	0.0088		202	0.503944	0.412442	0.242615	0.108675	0.0407842	0.0188065		202	0.424845	0.333914	0.14222	0.0560942	0.0147714	-0.0069021		202	-0.00562691	-0.0046067	-0.0120328	-0.00570609	-0.00372878	-0.0157655
202.2	0.34786	0.24277	0.14296	-0.00553		202.2	0.46562	0.34786	0.17367	0.08113	0.03459	0.01442		202.2	0.504775	0.413843	0.242769	0.110573	0.0389067	0.0221162		202.2	0.424306	0.337805	0.142964	0.0582393	0.0147146	-0.00399347		202.2	-0.00423729	-0.00192363	-0.00553371	-0.00247514	0.00205702	-0.0152535
202.4	0.35379	0.24147	0.14333	-0.00701		202.4	0.46991	0.35379	0.17207	0.07749	0.03529	0.01473		202.4	0.496425	0.412734	0.241471	0.106024	0.040984	0.0206322		202.4	0.425635	0.335091	0.143331	0.0557982	0.0159086	-0.00529532		202.4	-0.00341424	-0.00078801	-0.00701079	-0.00715095	0.00111191	-0.0101075
202.6	0.35275	0.24798	0.14093	-0.00981		202.6	0.47124	0.35275	0.17568	0.08417	0.03557	0.01368		202.6	0.505747	0.416123	0.247983	0.117109	0.0461249	0.0285176		202.6	0.42009	0.333242	0.140928	0.0545844	0.0100505	-0.00632717		202.6	-0.00298261	-0.00133648	-0.00980702	-0.00470343	-0.00513369	-0.0146812
202.8	0.34996	0.24029	0.14149	-0.01071		202.8	0.46719	0.34996	0.17158	0.07999	0.02996	0.01027		202.8	0.500817	0.409331	0.240295	0.10578	0.0363463	0.0155278		202.8	0.422841	0.332816	0.141491	0.055438	0.00974388	-0.00549139		202.8	-0.0088403	-0.004368	-0.0107113	-0.00842571	-0.00613575	-0.0134289
203	0.35446	0.2433	0.13462	-0.00744		203	0.46563	0.35446	0.17227	0.08084	0.03326	0.01017		203	0.504479	0.410911	0.243295	0.106717	0.0435444	0.0201401		203	0.422477	0.331197	0.134618	0.0506849	0.00663237	-0.0071879		203	-0.0068254	-0.00656199	-0.00743748	-0.00782919	-0.00592206	-0.0177091
203.2	0.35675	0.24758	0.14054	-0.01148		203.2	0.46933	0.35675	0.1794	0.08172	0.03539	0.01199		203.2	0.503344	0.407956	0.24758	0.112247	0.0448969	0.0226544		203.2	0.423327	0.333475	0.140545	0.0560994	0.0100117	-0.00422692		203.2	-0.00625575	-0.00576895	-0.0114816	-0.00709339	-0.00951707	-0.0179131
203.4	0.35758	0.23968	0.13974	-0.0045		203.4	0.46942	0.35758	0.17341	0.07826	0.03297	0.01474		203.4	0.501038	0.407995	0.239683	0.106448	0.0387615	0.0176765		203.4	0.423987	0.33929	0.139741	0.0552386	0.0101058	-0.00536126		203.4	0.00143427	0.0001699	-0.00450214	-0.00356034	-0.00247988	-0.0135586
203.6	0.35422	0.23872	0.1411	-0.01408		203.6	0.46193	0.35422	0.17059	0.07711	0.03243	0.00584		203.6	0.498703	0.411858	0.238722	0.102751	0.040361	0.0163821		203.6	0.42165	0.337385	0.141101	0.0573892	0.00831541	-0.00317761		203.6	-0.00798821	-0.00812749	-0.0140756	-0.0106614	-0.00792761	-0.0184204
203.8	0.35527	0.24924	0.14043	-0.00095302		203.8	0.46421	0.35527	0.17409	0.08157	0.03714	0.01032		203.8	0.502149	0.413177	0.249241	0.110153	0.0452994	0.0241352		203.8	0.422353	0.330849	0.140427	0.0532456	0.0120899	-0.00720848		203.8	-0.00114446	0.00353786	-0.00095302	-0.00162925	0.00194487	-0.0150291
204	0.35389	0.25132	0.13656	-0.01054		204	0.46058	0.35389	0.17296	0.07659	0.03301	0.01134		204	0.506181	0.420631	0.251318	0.116621	0.0453957	0.0256618		204	0.419332	0.330218	0.136563	0.0524041	0.0100413	-0.00928457		204	-0.00404323	-0.00052352	-0.0105378	-0.00208286	-0.00451466	-0.00971853
204.2	0.3571	0.24432	0.14334	-0.00874		204.2	0.47086	0.3571	0.175	0.08117	0.03673	0.01196		204.2	0.496934	0.407231	0.244325	0.108558	0.0393304	0.0183959		204.2	0.421296	0.341784	0.143339	0.0557578	0.0171355	-0.00610723		204.2	-0.00344656	-0.00377069	-0.00873843	-0.00150657	-0.00492674	-0.0151187
204.4	0.35218	0.24171	0.1378	-0.00813		204.4	0.46264	0.35218	0.17232	0.07984	0.02845	0.0074		204.4	0.502922	0.409538	0.241715	0.108065	0.0403946	0.0218818		204.4	0.41613	0.329586	0.137799	0.0556587	0.00759699	-0.0088315		204.4	-0.00146011	0.00178602	-0.00813483	-0.00924721	-0.00063579	-0.0122381
204.6	0.34928	0.24818	0.13977	-0.00757		204.6	0.46244	0.34928	0.17337	0.07826	0.03431	0.00768		204.6	0.502542	0.417239	0.248179	0.113672	0.0437254	0.021872		204.6	0.422245	0.336423	0.139771	0.0536619	0.0122612	-0.00323847		204.6	-0.00265458	-0.00433152	-0.00757157	-0.00264348	-0.00202578	-0.0159384
204.8	0.35508	0.24404	0.14016	-0.00426		204.8	0.46923	0.35508	0.17491	0.08379	0.03613	0.00875		204.8	0.505714	0.409251	0.244038	0.108262	0.0421387	0.0198919		204.8	0.423853	0.339573	0.14016	0.0574679	0.0131803	-0.00511725		204.8	-0.00166736	-0.00310572	-0.00425662	-0.00338058	0.00020659	-0.0136619
205	0.36186	0.24932	0.14299	-0.00972		205	0.47727	0.36186	0.17011	0.07987	0.03761	0.01325		205	0.503582	0.414425	0.24932	0.110503	0.0414213	0.0193509		205	0.423732	0.338248	0.142986	0.0542865	0.00903886	-0.00716193		205	0.00068337	0.00313023	-0.0097232	-0.0019991	0.00055246	-0.0139772
205.2	0.3573	0.24513	0.14483	-0.00456		205.2	0.46609	0.3573	0.17452	0.08429	0.03509	0.01461		205.2	0.504246	0.411512	0.245129	0.110915	0.0435203	0.0245264		205.2	0.425992	0.340036	0.144834	0.0598942	0.0166207	-0.00092721		205.2	-0.00528696	-0.00236035	-0.00456468	-0.00188135	-0.00359772	-0.00977871
205.4	0.35921	0.24901	0.14181	-0.00311		205.4	0.47017	0.35921	0.17748	0.08342	0.03742	0.01607		205.4	0.500881	0.414473	0.249008	0.110336	0.0414652	0.0201995		205.4	0.419676	0.335494	0.141813	0.0565376	0.0124297	-0.00311196		205.4	0.00484916	0.00504384	-0.00310697	-0.00322709	-0.00038674	-0.0134294
205.6	0.36029	0.24309	0.14687	-0.00532		205.6	0.46882	0.36029	0.17353	0.07976	0.03331	0.00959		205.6	0.500356	0.412812	0.243086	0.107624	0.0393459	0.0191744		205.6	0.423958	0.337082	0.146873	0.0587534	0.0122042	-0.00484459		205.6	-0.00266708	-0.00029186	-0.00532201	-0.00557614	-0.00421798	-0.0111854
205.8	0.3581	0.24837	0.14631	-0.00818		205.8	0.47463	0.3581	0.17869	0.08118	0.03603	0.01446		205.8	0.501762	0.41084	0.248375	0.110052	0.0410788	0.022098		205.8	0.425043	0.338734	0.14631	0.0606124	0.0139641	-0.00231236		205.8	-0.00564169	-0.00213426	-0.00818147	-0.0130936	-0.00248568	-0.0146235
206	0.36012	0.25145	0.14536	-0.01392		206	0.46803	0.36012	0.1767	0.08976	0.03581	0.01064		206	0.503437	0.415725	0.251455	0.112201	0.0420257	0.0246076		206	0.41995	0.335024	0.145362	0.056276	0.0145464	-0.00151894		206	-0.00856058	-0.00988162	-0.0139157	-0.0115285	-0.00588149	-0.0175938
206.2	0.35687	0.2492	0.14226	-0.00852		206.2	0.46586	0.35687	0.16994	0.08408	0.03381	0.00753		206.2	0.506962	0.419035	0.249202	0.114016	0.0492325	0.0271136		206.2	0.42599	0.337267	0.142258	0.0536445	0.00959716	-0.00199641		206.2	-0.00427679	-0.00100375	-0.00852031	-0.0026262	0.00114906	-0.0111185
206.4	0.35975	0.24661	0.14472	-0.01506		206.4	0.47063	0.35975	0.17605	0.08426	0.03456	0.01305		206.4	0.503005	0.410759	0.24661	0.113685	0.0430114	0.0226847		206.4	0.420863	0.335395	0.144715	0.0568415	0.0138893	-0.00848207		206.4	-0.0110893	-0.00643674	-0.0150589	-0.00963301	-0.00508767	-0.0155773
206.6	0.36154	0.24786	0.1464	-0.009		206.6	0.46944	0.36154	0.17934	0.08536	0.03883	0.01128		206.6	0.502614	0.416545	0.247862	0.110302	0.0438733	0.0227282		206.6	0.422879	0.339926	0.146401	0.0550501	0.0119317	-0.00099851		206.6	-0.00624549	-0.00443009	-0.00899543	-0.0100943	-0.00612394	-0.0178573
206.8	0.35683	0.24543	0.14132	-0.01156		206.8	0.46679	0.35683	0.17401	0.08171	0.03643	0.01001		206.8	0.505162	0.412822	0.245431	0.109251	0.0462531	0.0220202		206.8	0.417402	0.331975	0.141323	0.0548341	0.0107922	-0.00642725		206.8	-0.00409537	-0.00056874	-0.0115638	-0.00670278	-0.00403657	-0.0187227
207	0.36163	0.24384	0.14235	-0.0085		207	0.46949	0.36163	0.1748	0.08366	0.0365	0.01093		207	0.500354	0.412183	0.243845	0.110216	0.0407643	0.0219307		207	0.418603	0.334676	0.142346	0.0531964	0.00792726	-0.00870189		207	-0.00109997	-0.00401907	-0.00850117	-0.00629211	-0.00582613	-0.0169633
207.2	0.36465	0.24727	0.14256	-0.01283		207.2	0.46738	0.36465	0.17447	0.08221	0.0344	0.00923		207.2	0.5051	0.41324	0.247275	0.111539	0.0430724	0.0228315		207.2	0.421406	0.339782	0.142557	0.0551712	0.0173645	-0.00665719		207.2	-0.00597005	-0.00073493	-0.0128328	-0.00678182	-0.00523703	-0.0179089
207.4	0.36175	0.24681	0.14178	-0.0118		207.4	0.46834	0.36175	0.17634	0.08277	0.03276	0.00906		207.4	0.500095	0.410876	0.246805	0.108615	0.0431688	0.0195339		207.4	0.421799	0.335971	0.141778	0.057264	0.0123212	-0.00861086		207.4	-0.00843845	-0.00314293	-0.0118027	-0.00953417	-0.0037931	-0.0176425
207.6	0.35936	0.24545	0.14528	-0.00946		207.6	0.4684	0.35936	0.17561	0.08125	0.03605	0.00641		207.6	0.496345	0.407318	0.245453	0.102375	0.0378522	0.0163153		207.6	0.425867	0.339728	0.145278	0.0615579	0.0169246	-0.00462547		207.6	-0.00160032	-0.00444358	-0.00946391	-0.00577311	0.00028484	-0.0154743
207.8	0.35749	0.24796	0.14592	-0.01008		207.8	0.46919	0.35749	0.17951	0.08139	0.03525	0.01395		207.8	0.504604	0.411722	0.247965	0.112849	0.0403723	0.0242919		207.8	0.421554	0.341136	0.145923	0.0588893	0.0122789	-0.00415398		207.8	-0.00300054	-0.00112384	-0.0100794	-0.00494419	-0.00205573	-0.00812737
208	0.36058	0.24438	0.14046	-0.01177		208	0.47089	0.36058	0.17747	0.07965	0.03854	0.01198		208	0.503673	0.412786	0.244383	0.110053	0.0390638	0.0206424		208	0.421215	0.335942	0.140463	0.0560664	0.00882297	-0.00713901		208	-0.00457136	-0.00467462	-0.0117747	-0.00533085	0.00117162	-0.0168515
208.2	0.35633	0.24852	0.14138	-0.00759		208.2	0.46767	0.35633	0.1758	0.07753	0.03809	0.00807		208.2	0.510926	0.413497	0.248517	0.112902	0.0465055	0.0282883		208.2	0.423067	0.340084	0.141383	0.0588787	0.0121561	-0.00858021		208.2	-0.00741842	-0.00257514	-0.0075929	-0.00857216	-0.00476316	-0.0146389
208.4	0.36665	0.25541	0.13485	-0.00437		208.4	0.46656	0.36665	0.17886	0.08241	0.03544	0.01166		208.4	0.506988	0.416568	0.255412	0.112574	0.0491871	0.0269045		208.4	0.418754	0.334385	0.134846	0.0550061	0.00964885	-0.00695035		208.4	-0.00281737	0.00303207	-0.00436874	-0.00217231	-0.00120957	-0.00854452
208.6	0.35815	0.248	0.13956	-0.01162		208.6	0.47048	0.35815	0.17257	0.08066	0.03502	0.00766		208.6	0.505456	0.419378	0.248001	0.11146	0.041177	0.0220292		208.6	0.417215	0.334938	0.139557	0.0571178	0.00622419	-0.00678858		208.6	-0.00430743	-0.00307401	-0.0116205	-0.00564788	-0.00455609	-0.0162953
208.8	0.35981	0.25029	0.14115	-0.00795		208.8	0.47115	0.35981	0.1759	0.08152	0.03521	0.01012		208.8	0.507271	0.41824	0.250294	0.115948	0.0438339	0.0194553		208.8	0.420436	0.335316	0.141146	0.0535782	0.0116637	-0.00717707		208.8	-0.00485224	-0.00354312	-0.00795165	-0.00633299	-0.00649914	-0.0160476
209	0.36149	0.25311	0.14137	-0.01165		209	0.46896	0.36149	0.17962	0.0883	0.03597	0.01045		209	0.506503	0.413271	0.253109	0.115733	0.0438523	0.0234606		209	0.422348	0.335987	0.14137	0.0535075	0.0124802	-0.00766184		209	-0.00600308	-0.00483493	-0.0116527	-0.00800412	-0.00712785	-0.0193593
209.2	0.36005	0.24724	0.14188	-0.01037		209.2	0.46393	0.36005	0.17559	0.0844	0.03775	0.00671		209.2	0.503856	0.412709	0.247243	0.111079	0.0452622	0.0250694		209.2	0.421649	0.33942	0.141877	0.0571113	0.0133025	-0.00679046		209.2	-0.00017918	0.00085825	-0.0103734	-0.00896172	-0.00496621	-0.0139515
209.4	0.36394	0.24862	0.1411	-0.00623		209.4	0.46644	0.36394	0.17609	0.08257	0.0341	0.01229		209.4	0.507376	0.420711	0.248616	0.116981	0.0459218	0.0218297		209.4	0.42256	0.334648	0.141103	0.0548904	0.0145153	-0.00780875		209.4	-0.00073161	-0.00104723	-0.00622548	-0.00780073	-0.00292103	-0.0155098
209.6	0.35499	0.25006	0.14575	-0.00573		209.6	0.46349	0.35499	0.17173	0.07816	0.03142	0.00367		209.6	0.500678	0.411778	0.250062	0.112328	0.0429895	0.0211288		209.6	0.421617	0.342076	0.145751	0.0589243	0.0128984	-0.00448343		209.6	-0.00241254	-0.00163683	-0.00573212	-0.00572135	-0.00407801	-0.01964
209.8	0.36215	0.24759	0.14626	-0.01234		209.8	0.46713	0.36215	0.17671	0.08015	0.0378	0.00963		209.8	0.502002	0.412015	0.247588	0.109914	0.0440752	0.0203964		209.8	0.423473	0.34254	0.146258	0.0607127	0.0162257	-0.00686489		209.8	-0.00430309	-0.00367018	-0.0123369	-0.010952	-0.00354598	-0.0178236
210	0.35801	0.24704	0.14233	-0.009		210	0.46606	0.35801	0.17699	0.07918	0.03255	0.0098		210	0.501393	0.409372	0.247035	0.108517	0.0412103	0.0187578		210	0.420673	0.334753	0.142332	0.0514365	0.00698728	-0.00966175		210	-0.00592902	-0.00248768	-0.00899701	-0.012008	-0.00885269	-0.0158936
210.2	0.36281	0.25148	0.1437	-0.0041		210.2	0.46952	0.36281	0.1767	0.08486	0.03502	0.01084		210.2	0.507777	0.417119	0.251483	0.111546	0.0427023	0.0234459		210.2	0.418593	0.332421	0.143703	0.0563652	0.013503	-0.00710458		210.2	0.00053686	0.00396662	-0.00409955	-0.00408946	-1.38e-05	-0.0150691
210.4	0.36571	0.24947	0.15135	-0.00802		210.4	0.47255	0.36571	0.18324	0.08169	0.03758	0.01278		210.4	0.505137	0.413921	0.249467	0.113775	0.0456615	0.0229195		210.4	0.426659	0.346067	0.151347	0.0598723	0.0167399	-0.00106412		210.4	-0.00560147	-0.00167616	-0.00801593	-0.00454924	-2.958e-05	-0.0135466
210.6	0.36831	0.24342	0.14399	-0.00946		210.6	0.47023	0.36831	0.18028	0.08718	0.04188	0.01087		210.6	0.499386	0.411877	0.243418	0.11237	0.0437446	0.019552		210.6	0.421966	0.33981	0.14399	0.0548742	0.01062	-0.00365035		210.6	-0.0072332	-0.00560876	-0.00945677	-0.00712656	-0.00307406	-0.0156694
210.8	0.36716	0.24982	0.14704	-0.00663		210.8	0.46985	0.36716	0.17578	0.0801	0.03897	0.01744		210.8	0.501941	0.414719	0.249818	0.112035	0.0472879	0.0210554		210.8	0.423266	0.345049	0.147042	0.058164	0.00806362	-0.00899622		210.8	-0.00737334	-0.00433116	-0.00663112	-0.0066565	-0.00619806	-0.0178134
211	0.36433	0.24816	0.14507	-0.00843		211	0.46622	0.36433	0.17812	0.07892	0.0354	0.00913		211	0.506178	0.414945	0.248165	0.113242	0.0442058	0.0234931		211	0.422957	0.34082	0.145071	0.0586158	0.0109533	-0.00342894		211	-0.003746	-0.00396871	-0.0084348	-0.00721	-0.00810248	-0.018984
211.2	0.36142	0.25226	0.14707	-0.00637		211.2	0.46102	0.36142	0.17339	0.08015	0.02818	0.00716		211.2	0.501466	0.413561	0.252256	0.110913	0.040071	0.0241534		211.2	0.424222	0.34342	0.147071	0.0596555	0.0129118	-0.00737131		211.2	-0.00188535	0.00371764	-0.00636624	-0.0017754	-0.00296159	-0.0111026
211.4	0.36353	0.24821	0.15132	-0.00706		211.4	0.4663	0.36353	0.17528	0.07537	0.03514	0.01076		211.4	0.501593	0.413439	0.248214	0.115396	0.0440044	0.0244361		211.4	0.42527	0.34136	0.151322	0.0626314	0.0164334	-0.0029161		211.4	-0.00262266	-0.00514849	-0.00706421	-0.00468941	-0.00507624	-0.0137846
211.6	0.3644	0.25157	0.15034	-0.01174		211.6	0.46686	0.3644	0.17988	0.08275	0.03581	0.01095		211.6	0.509418	0.413416	0.251567	0.11323	0.041889	0.0270455		211.6	0.425678	0.341785	0.150342	0.0588294	0.0136011	-0.00349032		211.6	-0.00684362	-0.00444529	-0.0117385	-0.00723539	-0.00641987	-0.016344
211.8	0.3599	0.25134	0.1462	-0.0073		211.8	0.46496	0.3599	0.17497	0.08182	0.03173	0.00778		211.8	0.498511	0.409401	0.251339	0.109605	0.0411497	0.0164207		211.8	0.421648	0.338829	0.146204	0.0593832	0.0143137	-0.00442782		211.8	-0.00443142	-0.00727301	-0.00729569	-0.00973781	-0.00263435	-0.015539
212	0.36606	0.25583	0.14294	-0.00875		212	0.46792	0.36606	0.18413	0.08745	0.03683	0.01706		212	0.511342	0.418739	0.255831	0.118813	0.0458631	0.0272439		212	0.422181	0.33894	0.142942	0.0529486	0.00650737	-0.00754495		212	-0.00572228	-0.00215059	-0.00875293	-0.00573227	-0.00587056	-0.0155686
212.2	0.37149	0.24807	0.14327	-0.00829		212.2	0.47363	0.37149	0.18202	0.08926	0.03796	0.01257		212.2	0.502912	0.411179	0.248066	0.112266	0.041238	0.02009		212.2	0.420943	0.340967	0.143266	0.0561124	0.0141867	-0.008022		212.2	-0.00294975	-0.00297857	-0.00828961	-0.00978215	-0.00687329	-0.0141863
212.4	0.36097	0.24877	0.14238	-0.00288		212.4	0.46589	0.36097	0.17597	0.08008	0.03293	0.00841		212.4	0.503803	0.411965	0.248773	0.114076	0.0394366	0.0170376		212.4	0.422994	0.338783	0.142375	0.0562404	0.0103536	-0.00871448		212.4	-0.00169986	-0.000912	-0.00287874	-0.00148186	0.00069614	-0.00566052
212.6	0.36603	0.24965	0.14509	-0.0056		212.6	0.47203	0.36603	0.18379	0.08265	0.04165	0.01353		212.6	0.502491	0.412639	0.249651	0.113811	0.0466096	0.020612		212.6	0.418018	0.337382	0.145094	0.0488012	0.0124839	-0.00881593		212.6	-0.00184293	-3.357e-05	-0.00559734	-0.0026214	-0.00219789	-0.0187159
212.8	0.37206	0.25567	0.14338	-0.00914		212.8	0.47194	0.37206	0.18493	0.08596	0.03759	0.01149		212.8	0.505506	0.415304	0.255673	0.112364	0.0454188	0.0256485		212.8	0.421717	0.337134	0.143377	0.0577516	0.00861553	-0.00721997		212.8	-0.00491681	-0.00123807	-0.00914136	-0.00683846	-0.00460577	-0.0165039
213	0.3629	0.25128	0.15202	-0.00715		213	0.47021	0.3629	0.18064	0.0852	0.03571	0.01273		213	0.505796	0.415233	0.251284	0.112451	0.0455147	0.0231653		213	0.428276	0.338008	0.152015	0.0593337	0.0159849	-0.00500807		213	-0.00220358	-0.00152361	-0.00714851	-0.00283317	-0.00111359	-0.0128719
213.2	0.36965	0.25187	0.14614	-0.00849		213.2	0.47689	0.36965	0.18518	0.08347	0.04046	0.0142		213.2	0.503081	0.417793	0.251868	0.11389	0.0441084	0.0203169		213.2	0.419905	0.33679	0.146141	0.0576221	0.00611331	-0.00795607		213.2	-0.00564631	-0.00625478	-0.00848595	-0.00772466	-0.00456746	-0.0152955
213.4	0.37164	0.25416	0.15087	-0.01194		213.4	0.46843	0.37164	0.18817	0.08971	0.04343	0.01547		213.4	0.510962	0.413477	0.25416	0.111374	0.0421869	0.0275329		213.4	0.4246	0.342939	0.150872	0.0584719	0.0131207	-0.00024259		213.4	-0.00324347	-0.0018998	-0.0119363	-0.00691077	-0.00429007	-0.0141758
213.6	0.36577	0.25041	0.14943	-0.00871		213.6	0.47068	0.36577	0.18057	0.08765	0.04161	0.0113		213.6	0.506965	0.413348	0.250414	0.113424	0.047599	0.0230326		213.6	0.416607	0.337009	0.149434	0.0571451	0.0148345	-0.00570242		213.6	-9.49e-05	-0.00422683	-0.00871058	-0.00740424	-0.00333264	-0.0129211
213.8	0.36696	0.25077	0.14517	-0.00817		213.8	0.46797	0.36696	0.17925	0.08407	0.03634	0.01067		213.8	0.503107	0.414791	0.250775	0.107178	0.0415188	0.0213192		213.8	0.424634	0.340682	0.145174	0.0569337	0.0142238	-0.00806776		213.8	-0.00092168	0.0006204	-0.00817387	-0.00569022	-0.00612017	-0.0157656
214	0.36754	0.24849	0.14806	-0.00817		214	0.47029	0.36754	0.18302	0.08651	0.03587	0.01205		214	0.504259	0.409004	0.248493	0.108671	0.0434314	0.0224171		214	0.41789	0.340457	0.148064	0.0576515	0.0112572	-0.00711793		214	-0.00346361	0.00016152	-0.0081742	-0.00367886	-0.00140248	-0.0145066
214.2	0.36339	0.25083	0.1523	-0.00344		214.2	0.46755	0.36339	0.17775	0.08384	0.03092	0.00499		214.2	0.506959	0.41411	0.250833	0.113226	0.0435903	0.0243656		214.2	0.425961	0.346252	0.152305	0.0574326	0.013316	0.00010396		214.2	-0.00148567	0.00166669	-0.00343848	-0.00324173	-0.00348984	-0.0124843
214.4	0.3651	0.2478	0.14938	-0.00844		214.4	0.47304	0.3651	0.18113	0.08605	0.03631	0.0114		214.4	0.501358	0.414797	0.247798	0.110727	0.0465122	0.0232789		214.4	0.424612	0.337301	0.149384	0.0574768	0.012081	-0.00376104		214.4	-0.00227494	-0.00020275	-0.00844032	-0.0064408	-0.00237709	-0.0148653
214.6	0.36482	0.25482	0.14653	-0.01466		214.6	0.4689	0.36482	0.17765	0.08307	0.03748	0.00586		214.6	0.511181	0.422998	0.254816	0.118718	0.0477482	0.0270142		214.6	0.423638	0.340422	0.146534	0.0594037	0.0110549	-0.00740655		214.6	-0.00160398	-0.00513146	-0.0146587	-0.00500001	-0.00406429	-0.0186366
214.8	0.36749	0.25181	0.1433	-0.00369		214.8	0.46621	0.36749	0.1764	0.08132	0.03213	0.00565		214.8	0.508375	0.422718	0.25181	0.112514	0.0434696	0.0238263		214.8	0.422819	0.337634	0.143304	0.057636	0.00826233	-0.00421624		214.8	-0.0061105	-0.0016622	-0.0036854	-0.00433214	-0.00154678	-0.0147679
215	0.36742	0.24433	0.14636	-0.00689		215	0.47358	0.36742	0.18239	0.08445	0.0373	0.00729		215	0.500482	0.410075	0.244326	0.110861	0.0423662	0.0204555		215	0.426657	0.342742	0.146357	0.0600949	0.0162569	-0.0047866		215	-0.00644332	-0.00241659	-0.00689368	-0.0065659	-0.00810824	-0.0111118
215.2	0.37191	0.24873	0.14558	-0.002		215.2	0.47159	0.37191	0.18179	0.08638	0.03946	0.01062		215.2	0.502973	0.410608	0.248726	0.109993	0.0361029	0.0187651		215.2	0.421112	0.340614	0.145581	0.0591512	0.0106766	-0.00622185		215.2	-0.00585669	0.00069586	-0.0019968	-0.0041917	-0.00250639	-0.0160709
215.4	0.37448	0.25305	0.14448	-0.00546		215.4	0.47408	0.37448	0.18267	0.09096	0.04249	0.01467		215.4	0.503828	0.420855	0.253048	0.115158	0.049369	0.0275492		215.4	0.421696	0.347496	0.14448	0.0589507	0.0131412	-0.00310224		215.4	-0.00255052	-0.0046045	-0.00546292	-0.00508388	-0.00125779	-0.0153814
215.6	0.37047	0.25514	0.1424	-0.00852		215.6	0.47133	0.37047	0.18151	0.08156	0.03405	0.01102		215.6	0.5067	0.414723	0.255137	0.117206	0.045927	0.0218095		215.6	0.41559	0.340159	0.142398	0.0534599	0.00591516	-0.00865707		215.6	-0.00585862	-0.00392551	-0.00851538	-0.00421296	-0.00554785	-0.0138139
215.8	0.36907	0.25001	0.15205	-0.00786		215.8	0.4725	0.36907	0.18348	0.0839	0.03796	0.01407		215.8	0.504091	0.416186	0.25001	0.112562	0.0419581	0.0208306		215.8	0.427705	0.345956	0.152049	0.0632534	0.0117243	-0.00768973		215.8	-0.00106668	-0.00212301	-0.00785627	-0.00736424	-0.00445057	-0.0145568
216	0.37023	0.25019	0.14935	-0.00757		216	0.47016	0.37023	0.17901	0.08122	0.03633	0.01604		216	0.505782	0.413897	0.250187	0.112037	0.0429055	0.0237498		216	0.422197	0.346376	0.149352	0.0606354	0.0139011	-0.00424956		216	-0.00418585	-0.00421152	-0.00757072	-0.00895679	-0.00474565	-0.0177572
216.2	0.36935	0.25179	0.15121	-0.0123		216.2	0.46939	0.36935	0.18313	0.08418	0.03499	0.01019		216.2	0.506573	0.412424	0.251789	0.1188	0.0459694	0.0227518		216.2	0.424744	0.347262	0.151214	0.0617464	0.0149127	-0.00664962		216.2	-0.00927437	-0.00298578	-0.0123032	-0.00778479	-0.0139318	-0.0197635
216.4	0.36604	0.25353	0.15333	-0.00718		216.4	0.46312	0.36604	0.17976	0.08287	0.03827	0.0096		216.4	0.508499	0.418177	0.253528	0.118054	0.0454102	0.0219276		216.4	0.423992	0.347061	0.153335	0.0565352	0.0112639	-0.00115536		216.4	-0.00473916	-0.00029158	-0.00717636	-0.00929998	0.00026453	-0.0170537
216.6	0.37015	0.25283	0.15037	-0.01013		216.6	0.47092	0.37015	0.18107	0.08488	0.03306	0.00843		216.6	0.506638	0.416401	0.252825	0.115201	0.042833	0.0194535		216.6	0.421112	0.340128	0.150372	0.0548932	0.00828683	-0.00652746		216.6	-0.00693888	-0.00535957	-0.0101321	-0.00559829	-0.0060318	-0.0136557
216.8	0.36989	0.24928	0.14342	-0.00629		216.8	0.47156	0.36989	0.1839	0.0902	0.03827	0.01383		216.8	0.507962	0.418187	0.249282	0.11872	0.045758	0.0212344		216.8	0.413951	0.340314	0.14342	0.0541595	0.00572146	-0.0057445		216.8	-0.00494904	-0.00564017	-0.00629291	-0.0070869	-0.00528966	-0.0151362
217	0.36905	0.2526	0.15389	-0.00925		217	0.46565	0.36905	0.18287	0.08441	0.03564	0.00477		217	0.510885	0.415338	0.252597	0.114775	0.049097	0.0231823		217	0.423573	0.343349	0.153893	0.0626699	0.013901	-0.00449361		217	-0.00475013	-0.00114635	-0.00925446	-0.00686902	-0.00170441	-0.0153776
217.2	0.36796	0.24911	0.14852	-0.01143		217.2	0.47317	0.36796	0.1785	0.08497	0.03297	0.0103		217.2	0.503158	0.413931	0.249106	0.118903	0.0421016	0.01733		217.2	0.422801	0.344163	0.148519	0.063868	0.0105905	-0.0021465		217.2	-0.00128444	-0.00546458	-0.0114297	-0.00905994	-0.00397091	-0.0145316
217.4	0.37457	0.25423	0.14336	-0.00524		217.4	0.47492	0.37457	0.1829	0.08733	0.03761	0.0163		217.4	0.502294	0.416043	0.254231	0.116346	0.0454405	0.0215326		217.4	0.413974	0.34108	0.143356	0.0553819	0.00825169	-0.00499617		217.4	0.00046269	0.00697631	-0.00523561	-0.00456609	-0.00203447	-0.0134415
217.6	0.37216	0.25471	0.14865	-0.00866		217.6	0.47124	0.37216	0.18426	0.08397	0.03886	0.01054		217.6	0.507494	0.418102	0.254707	0.111759	0.0432191	0.0195855		217.6	0.422897	0.346952	0.148648	0.0590755	0.017185	-0.00307273		217.6	-0.0067739	-0.00725787	-0.00865872	-0.0131432	-0.0055037	-0.0171304
217.8	0.3701	0.25882	0.14904	-0.01158		217.8	0.46646	0.3701	0.18105	0.08652	0.03999	0.00918		217.8	0.509619	0.424152	0.258817	0.117434	0.0464208	0.0260032		217.8	0.424961	0.346559	0.149042	0.0647432	0.0170906	-0.00121182		217.8	-0.00398254	-0.00684067	-0.0115809	-0.00663257	-0.00103159	-0.0141515
218	0.3743	0.25174	0.15296	-0.00969		218	0.47355	0.3743	0.18654	0.08928	0.03555	0.01669		218	0.504917	0.413471	0.251738	0.118763	0.0440429	0.0230148		218	0.422577	0.343192	0.15296	0.0584644	0.0135971	-0.00324367		218	-0.00335603	-0.00283303	-0.00969427	-0.00544919	-0.00592196	-0.0136729
218.2	0.37366	0.25033	0.14849	-0.00712		218.2	0.47223	0.37366	0.18649	0.08515	0.03781	0.01239		218.2	0.500266	0.413511	0.250334	0.113257	0.0365288	0.0178203		218.2	0.422336	0.344551	0.148493	0.062085	0.0145957	-0.0093361		218.2	-0.00336658	-0.00580788	-0.00712395	-0.00611603	-0.00538799	-0.0200354
218.4	0.37376	0.25397	0.14685	-0.00603		218.4	0.47161	0.37376	0.18547	0.09178	0.03693	0.01256		218.4	0.503426	0.417408	0.253965	0.11155	0.0461885	0.0207395		218.4	0.419753	0.338544	0.146854	0.0641825	0.0090693	-0.00853875		218.4	0.00020652	0.00018444	-0.00603469	-0.00554018	-0.00384614	-0.0161386
218.6	0.37444	0.2568	0.14806	-0.00666		218.6	0.47399	0.37444	0.18551	0.08823	0.03407	0.01374		218.6	0.505517	0.413703	0.256802	0.113655	0.0428712	0.0225985		218.6	0.417876	0.344169	0.148063	0.0600327	0.00908475	-0.00428771		218.6	-0.00452805	-0.00781306	-0.00666245	-0.00665067	-0.00395188	-0.0199595
218.8	0.37118	0.24675	0.14955	-0.00743		218.8	0.46808	0.37118	0.18178	0.08427	0.03331	0.00674		218.8	0.501897	0.4125	0.246752	0.105357	0.0371828	0.0183938		218.8	0.42144	0.339195	0.149548	0.0589126	0.00657592	-0.00776452		218.8	-0.0071744	0.00040489	-0.00742793	-0.00746973	-0.00356506	-0.0147188
219	0.37105	0.25545	0.14968	-0.00757		219	0.47272	0.37105	0.18618	0.08283	0.04138	0.01369		219	0.505379	0.42097	0.255449	0.116987	0.0425113	0.0230142		219	0.425414	0.342152	0.149675	0.0590166	0.0130174	-0.00478573		219	0.00060893	1.303e-05	-0.00757046	-0.00647484	-0.00565374	-0.0185993
219.2	0.37334	0.252	0.14687	-0.00607		219.2	0.46653	0.37334	0.18513	0.08514	0.03219	0.0096		219.2	0.496561	0.415272	0.251999	0.111879	0.0384424	0.0202643		219.2	0.421771	0.342835	0.146875	0.0602369	0.0108874	-0.00333096		219.2	-0.00296559	-0.00543887	-0.00606664	-0.00338584	-0.00142656	-0.0127032
219.4	0.37816	0.25481	0.14464	-0.00297		219.4	0.4743	0.37816	0.185	0.08517	0.04083	0.0084		219.4	0.499211	0.413718	0.254808	0.111925	0.0342085	0.0188111		219.4	0.42098	0.344403	0.144637	0.0574709	0.0104188	-0.0051949		219.4	-0.00676344	-0.00283181	-0.00296512	-0.00801438	-0.00570542	-0.0159821
219.6	0.37585	0.25658	0.14945	-0.01439		219.6	0.47254	0.37585	0.18874	0.08906	0.04002	0.01202		219.6	0.504031	0.417334	0.256584	0.114433	0.0468697	0.0233656		219.6	0.421365	0.340281	0.14945	0.0556706	0.0112543	-0.00646928		219.6	-0.0063882	-0.00569163	-0.0143881	-0.00939261	-0.00382128	-0.018416
219.8	0.37092	0.26085	0.14707	-0.01026		219.8	0.4663	0.37092	0.18415	0.0834	0.03371	0.00922		219.8	0.51025	0.420721	0.260846	0.119359	0.0517219	0.0282763		219.8	0.41803	0.341651	0.147071	0.0601944	0.0137101	-0.00418993		219.8	-0.00161403	0.00109313	-0.0102645	-0.00333981	-0.00596493	-0.0212895
220	0.37234	0.25257	0.15466	-0.00725		220	0.47462	0.37234	0.18705	0.08461	0.03535	0.01166		220	0.502864	0.414408	0.252569	0.115405	0.0480488	0.0200291		220	0.422276	0.343531	0.154661	0.0607132	0.00864463	-0.00564142		220	-0.00433111	-0.0001976	-0.00724939	-0.00862597	-0.00403476	-0.0160231
220.2	0.37153	0.2566	0.1505	-0.00635		220.2	0.46995	0.37153	0.18641	0.08608	0.03351	0.01386		220.2	0.507591	0.419259	0.256595	0.116478	0.0445698	0.0203999		220.2	0.427076	0.342687	0.150498	0.0589907	0.0140824	-0.00255425		220.2	-0.00079965	-0.00329479	-0.00635357	-0.0052948	-0.00395016	-0.0149961
220.4	0.37666	0.24989	0.1542	-0.0093		220.4	0.47319	0.37666	0.1872	0.09165	0.0381	0.01243		220.4	0.502425	0.411594	0.249894	0.113443	0.0421016	0.0216756		220.4	0.420598	0.343416	0.154198	0.0626371	0.0128074	-0.0041122		220.4	-0.00145667	-0.00179387	-0.0093005	-0.00179686	-0.00509909	-0.0181688
220.6	0.37341	0.25409	0.1573	-0.00916		220.6	0.46766	0.37341	0.18116	0.08033	0.0334	0.01157		220.6	0.509275	0.417986	0.25409	0.118411	0.0471668	0.0235439		220.6	0.422629	0.349678	0.157299	0.0656672	0.0177721	-0.00284347		220.6	0.00142508	-0.000467	-0.00915955	-0.00546266	-0.00104898	-0.0133228
220.8	0.37834	0.25512	0.15093	-0.00886		220.8	0.47889	0.37834	0.18873	0.08457	0.03633	0.01191		220.8	0.499077	0.415041	0.255119	0.114445	0.0423875	0.0202003		220.8	0.420994	0.34567	0.150932	0.0594117	0.0110567	-0.00656533		220.8	-0.00029873	-0.00132027	-0.00886429	-0.00939657	-0.00562699	-0.0127097
221	0.37384	0.25485	0.1458	-0.00581		221	0.4754	0.37384	0.18937	0.08746	0.03801	0.01019		221	0.503784	0.416197	0.254853	0.11436	0.0450025	0.0218193		221	0.424022	0.345801	0.145802	0.0585981	0.0113618	-0.004752		221	0.00036397	-0.00400314	-0.00581424	-0.00792284	-0.00061244	-0.0144245
221.2	0.3749	0.25433	0.15423	-0.00731		221.2	0.46794	0.3749	0.18347	0.0854	0.03636	0.00848		221.2	0.504812	0.418439	0.254331	0.112488	0.0473182	0.0190778		221.2	0.424635	0.350398	0.154233	0.0603729	0.0141668	-0.00447269		221.2	-0.00674211	-0.00317932	-0.00731179	-0.00868008	-0.00576851	-0.0155306
221.4	0.37449	0.25302	0.14501	-0.00546		221.4	0.47382	0.37449	0.18988	0.08775	0.03076	0.01022		221.4	0.507276	0.415629	0.253017	0.114283	0.0425832	0.0204611		221.4	0.419158	0.338116	0.145009	0.0518753	0.00710403	-0.0123876		221.4	-0.00169329	0.00064474	-0.00545629	-0.00590935	-0.00097863	-0.014602
221.6	0.3751	0.25577	0.14799	-0.00917		221.6	0.47319	0.3751	0.18623	0.08691	0.03609	0.01174		221.6	0.50789	0.417601	0.25577	0.118212	0.0474899	0.0239142		221.6	0.422516	0.345064	0.14799	0.0589137	0.0124294	-0.00659178		221.6	-0.00441588	-0.00128611	-0.00916937	-0.0102611	-0.00746825	-0.019168
221.8	0.37841	0.25874	0.15674	-0.00648		221.8	0.47763	0.37841	0.19291	0.09186	0.04023	0.01722		221.8	0.506184	0.417	0.258741	0.12303	0.0482333	0.0282703		221.8	0.42909	0.346991	0.156741	0.063661	0.0159763	-0.00060541		221.8	0.00090911	0.00222761	-0.00648316	-0.00510804	-0.00172439	-0.00704479
222	0.37322	0.25227	0.15281	-0.00303		222	0.47487	0.37322	0.1844	0.08675	0.03713	0.01062		222	0.50629	0.417302	0.252267	0.116829	0.0449466	0.0233252		222	0.428464	0.350152	0.152809	0.0676879	0.0189404	-0.00023733		222	-0.00262488	-0.00648852	-0.00302783	-0.00252099	-0.00339162	-0.0143702
222.2	0.37459	0.26037	0.15626	-0.0101		222.2	0.47126	0.37459	0.18113	0.08752	0.03636	0.01248		222.2	0.508827	0.423254	0.260373	0.112975	0.0438545	0.020552		222.2	0.426001	0.346587	0.156257	0.0657286	0.0157568	-0.00131683		222.2	-0.00093024	0.00211864	-0.0101012	-0.00778031	-0.00384073	-0.0116319
222.4	0.37537	0.25174	0.15317	-0.01168		222.4	0.4743	0.37537	0.18712	0.08614	0.03983	0.01208		222.4	0.500015	0.417144	0.251745	0.112101	0.0396669	0.0213555		222.4	0.42931	0.343503	0.153173	0.0636309	0.0115554	-0.00315941		222.4	-0.00130955	0.00030788	-0.0116783	-0.00821015	-0.00289366	-0.0145831
222.6	0.38522	0.25746	0.15288	-0.00376		222.6	0.47345	0.38522	0.19276	0.09019	0.03893	0.01161		222.6	0.506402	0.415534	0.257456	0.115027	0.0436353	0.0255183		222.6	0.427479	0.348576	0.152877	0.0624214	0.0132297	-0.00501859		222.6	0.00336537	-0.00140224	-0.00376468	-0.00294915	0.0005344	-0.0124027
222.8	0.38056	0.25763	0.15454	-0.00209		222.8	0.47448	0.38056	0.18621	0.08557	0.03981	0.01169		222.8	0.506933	0.413424	0.257628	0.117369	0.0408717	0.0236486		222.8	0.427066	0.35213	0.154541	0.0597983	0.0154252	-0.00379339		222.8	0.00076655	0.0047765	-0.00209363	-0.00046349	-0.00188334	-0.0109813
223	0.37634	0.26033	0.15233	-0.00916		223	0.47401	0.37634	0.18794	0.09291	0.03999	0.01593		223	0.505248	0.420203	0.26033	0.117264	0.0477247	0.0251814		223	0.425767	0.342742	0.152333	0.0623259	0.0122271	-0.00696166		223	0.0019046	0.00289058	-0.00916219	-0.00412172	0.00098255	-0.0114672
223.2	0.37862	0.25794	0.15237	-0.00649		223.2	0.4823	0.37862	0.18835	0.08348	0.04092	0.01073		223.2	0.509136	0.418766	0.257941	0.119069	0.0475286	0.0244494		223.2	0.419576	0.346657	0.152369	0.0576741	0.0101999	-0.00694365		223.2	-0.006572	-0.00031779	-0.00648618	-0.0058265	-0.00516833	-0.0160899
223.4	0.38052	0.25679	0.15762	-0.00749		223.4	0.47284	0.38052	0.1915	0.08633	0.03762	0.01364		223.4	0.505937	0.423787	0.256794	0.115414	0.0454038	0.0198144		223.4	0.41999	0.345262	0.157622	0.0629134	0.0124906	-0.0030873		223.4	-0.00661632	-0.00246101	-0.00748787	-0.00729866	-0.00978041	-0.0123978
223.6	0.37814	0.26253	0.15691	-0.01099		223.6	0.47212	0.37814	0.1871	0.08888	0.03245	0.00751		223.6	0.51151	0.418356	0.262533	0.121826	0.052598	0.0276527		223.6	0.430808	0.350372	0.156908	0.0637213	0.0198974	-0.00268848		223.6	-0.00941742	-0.00304263	-0.0109897	-0.0113244	-0.0088108	-0.0203276
223.8	0.38198	0.25807	0.15145	-0.00838		223.8	0.48335	0.38198	0.19069	0.09133	0.04125	0.01636		223.8	0.507895	0.416673	0.258072	0.11371	0.042922	0.0236097		223.8	0.421262	0.347278	0.151454	0.0576057	0.0154467	-0.00485234		223.8	7.928e-05	-0.00382813	-0.0083766	-0.00518046	-0.00367732	-0.013129
224	0.37927	0.25673	0.15568	-0.00455		224	0.47734	0.37927	0.19066	0.08728	0.03871	0.00853		224	0.505991	0.41796	0.256735	0.116905	0.043465	0.0235112		224	0.423551	0.34749	0.155677	0.0584811	0.0134985	-0.0024471		224	-0.00325584	-3.644e-05	-0.00455465	-0.00314522	-0.00238377	-0.0147734
224.2	0.37803	0.25908	0.14951	-0.00727		224.2	0.47619	0.37803	0.18814	0.08584	0.03886	0.0146		224.2	0.50769	0.420771	0.259079	0.122188	0.0476809	0.0279314		224.2	0.418364	0.344968	0.14951	0.0579473	0.0098682	-0.00923448		224.2	-0.00143356	-0.00104945	-0.00727368	-0.00231744	0.00091618	-0.0114792
224.4	0.37798	0.26139	0.1517	-0.00069238		224.4	0.47894	0.37798	0.18628	0.08633	0.03608	0.00934		224.4	0.505591	0.415439	0.26139	0.118057	0.0409602	0.0235055		224.4	0.421899	0.343258	0.151701	0.0620038	0.00952797	-0.00373371		224.4	-0.00209909	0.00394981	-0.00069238	-0.00420527	3.362e-05	-0.00988216
224.6	0.38476	0.26496	0.15286	-0.00591		224.6	0.47345	0.38476	0.19209	0.0911	0.04457	0.01625		224.6	0.508698	0.418175	0.264962	0.120919	0.0450843	0.0255814		224.6	0.417865	0.341952	0.152864	0.0578674	0.0108626	-0.00744102		224.6	-0.00640018	0.00079542	-0.00590675	-0.00130254	0.00253104	-0.0118849
224.8	0.3818	0.2601	0.14708	-0.004		224.8	0.47704	0.3818	0.19355	0.09031	0.04093	0.01559		224.8	0.50752	0.4155	0.260104	0.118891	0.0437732	0.0234343		224.8	0.421081	0.340977	0.147075	0.0594221	0.00936653	-0.00891999		224.8	-0.00140276	-0.00046148	-0.00400235	-0.00568129	-0.00413337	-0.0131007
225	0.38421	0.26426	0.15762	-0.01186		225	0.47732	0.38421	0.19196	0.09182	0.03938	0.01546		225	0.508976	0.419906	0.264264	0.120821	0.0492716	0.0270429		225	0.422496	0.347655	0.157623	0.0618334	0.0162817	-0.00051493		225	-0.00174674	-0.00280231	-0.0118556	-0.00568093	-0.00403087	-0.0140366
225.2	0.37817	0.256	0.15116	-0.00867		225.2	0.46984	0.37817	0.1864	0.08882	0.03546	0.00942		225.2	0.506072	0.416102	0.256003	0.11622	0.0378447	0.0179246		225.2	0.424459	0.349235	0.151161	0.062181	0.0161876	-0.00327212		225.2	-0.00254483	0.00123443	-0.00867298	-0.00770955	-0.00202541	-0.013745
225.4	0.38026	0.25881	0.15415	-0.0058		225.4	0.47183	0.38026	0.18904	0.0867	0.03693	0.0104		225.4	0.505861	0.418691	0.258813	0.117141	0.0477928	0.0248519		225.4	0.422786	0.347942	0.154153	0.0619075	0.00975954	-0.00497152		225.4	-0.00224764	-0.00120146	-0.0057956	-0.00130762	-0.00725594	-0.0173223
225.6	0.38529	0.24753	0.15685	-0.0081		225.6	0.47578	0.38529	0.1934	0.09043	0.03668	0.01392		225.6	0.502516	0.415356	0.247526	0.113658	0.0408205	0.021165		225.6	0.424951	0.357202	0.156853	0.0652883	0.0134823	-0.00265463		225.6	-0.00148944	0.000859	-0.00809893	-0.00181331	0.00033175	-0.0156885
225.8	0.38302	0.25499	0.15196	-0.00407		225.8	0.473	0.38302	0.19217	0.09056	0.03927	0.01179		225.8	0.502202	0.415843	0.254995	0.110482	0.044419	0.0153275		225.8	0.422644	0.346422	0.151963	0.0604375	0.0149546	-0.00694145		225.8	-0.00677481	0.00100838	-0.00407084	-0.00648254	-0.00371991	-0.0155731
226	0.37948	0.26153	0.15689	-0.00217		226	0.47139	0.37948	0.18682	0.08996	0.03568	0.00729		226	0.507459	0.41911	0.261528	0.121474	0.0472473	0.0275268		226	0.423654	0.347645	0.156891	0.0583965	0.0132736	-0.00199847		226	-0.00516152	0.00416177	-0.00216526	0.00013675	-0.00035222	-0.0108079
226.2	0.37931	0.25708	0.15463	-0.01173		226.2	0.4675	0.37931	0.189	0.08819	0.03832	0.00507		226.2	0.502092	0.417108	0.257082	0.115545	0.0436531	0.0208007		226.2	0.425296	0.347944	0.154634	0.0630571	0.0118656	-0.00540358		226.2	-0.00595803	-0.00717687	-0.0117315	-0.00653197	-0.00803478	-0.015793
226.4	0.38416	0.25974	0.15259	-0.00793		226.4	0.47755	0.38416	0.19099	0.09157	0.03835	0.00999		226.4	0.506137	0.418589	0.259735	0.112327	0.0441572	0.0162816		226.4	0.42576	0.34851	0.152595	0.0688912	0.0161758	0.00048965		226.4	-0.00198587	-0.00096475	-0.00793247	-0.00822795	-0.00361439	-0.012327
226.6	0.3812	0.25667	0.14983	-0.00635		226.6	0.47111	0.3812	0.18962	0.08789	0.03476	0.0101		226.6	0.5033	0.418281	0.256669	0.116673	0.0474042	0.0190691		226.6	0.417892	0.347148	0.149826	0.0586964	0.00658586	-0.00336266		226.6	0.00070513	-0.00061678	-0.00635441	-0.00407037	0.00133474	-0.0139233
226.8	0.38339	0.25734	0.15228	-0.00539		226.8	0.47432	0.38339	0.19271	0.08849	0.04189	0.01096		226.8	0.503943	0.41839	0.257341	0.120245	0.0461338	0.0241418		226.8	0.425851	0.351199	0.152283	0.0581857	0.014951	-0.00432202		226.8	-0.00076666	0.0013525	-0.00539264	-0.00656647	-0.00554719	-0.0141939
227	0.38418	0.25623	0.15402	-0.0118		227	0.4697	0.38418	0.1907	0.08684	0.04175	0.00767		227	0.50646	0.420311	0.256231	0.11602	0.046658	0.0242385		227	0.421522	0.348583	0.15402	0.0599329	0.00942481	-0.00450823		227	-0.00406627	-0.0041154	-0.0118019	-0.00593729	-0.00542842	-0.0174774
227.2	0.38359	0.25679	0.15767	-0.01026		227.2	0.47217	0.38359	0.19248	0.09162	0.03435	0.01315		227.2	0.508432	0.419077	0.256787	0.118077	0.0442991	0.0229587		227.2	0.421678	0.344923	0.157669	0.0614483	0.0127376	-0.00438488		227.2	-0.00606152	-0.00575707	-0.0102637	-0.00872262	-0.003304	-0.0135218
227.4	0.38522	0.25516	0.15472	-0.01209		227.4	0.47349	0.38522	0.19233	0.08801	0.03796	0.01171		227.4	0.504142	0.418375	0.255158	0.114658	0.0400123	0.0224416		227.4	0.420148	0.343443	0.15472	0.062282	0.0116401	-0.00838484		227.4	-0.00799818	-0.00457477	-0.0120899	-0.00808108	-0.00647214	-0.0156598
227.6	0.38177	0.26323	0.15396	-0.01026		227.6	0.4755	0.38177	0.19355	0.09225	0.03688	0.01376		227.6	0.506593	0.419835	0.263231	0.119551	0.0473415	0.0222755		227.6	0.420081	0.347257	0.153962	0.0629217	0.0150092	-0.00020026		227.6	-0.00146493	-0.00364193	-0.0102637	-0.00688751	-0.00639903	-0.0161442
227.8	0.38832	0.26019	0.15303	-0.00859		227.8	0.47261	0.38832	0.19481	0.09099	0.04006	0.01406		227.8	0.507076	0.415701	0.260188	0.116896	0.0446575	0.0259362		227.8	0.422228	0.344062	0.153032	0.0589715	0.0127482	-0.00758416		227.8	-0.00785699	-0.00535906	-0.00858739	-0.00588574	-0.00423367	-0.01602
228	0.38318	0.26329	0.15669	-0.00552		228	0.46879	0.38318	0.19067	0.08549	0.03678	0.00816		228	0.508549	0.421218	0.26329	0.117437	0.0431339	0.026016		228	0.427034	0.348024	0.156691	0.0647653	0.0180631	-0.00417018		228	-0.00078305	0.00337546	-0.00551832	-0.00465801	0.00218052	-0.0143782
228.2	0.38384	0.26102	0.15301	-0.00879		228.2	0.47538	0.38384	0.18993	0.09174	0.03852	0.00972		228.2	0.509367	0.418719	0.261017	0.119705	0.0463781	0.025606		228.2	0.42497	0.346168	0.153006	0.0579047	0.0123172	-0.00364484		228.2	-0.0038079	-0.0013674	-0.00878528	-0.0113729	-0.00645721	-0.0169903
228.4	0.37968	0.25733	0.15435	-0.00561		228.4	0.47096	0.37968	0.19591	0.09105	0.0375	0.01156		228.4	0.502968	0.420405	0.257327	0.119427	0.0431116	0.0195185		228.4	0.420949	0.347484	0.154348	0.0608884	0.0168377	-0.00498398		228.4	-0.00375057	0.00062939	-0.0056075	-0.00514344	-0.00519273	-0.0119352
228.6	0.38737	0.25291	0.15477	-0.00671		228.6	0.47203	0.38737	0.19207	0.08731	0.04219	0.00853		228.6	0.503628	0.413072	0.252911	0.118345	0.0407879	0.0211691		228.6	0.420284	0.343777	0.154772	0.0595102	0.00849751	-0.00636925		228.6	3.425e-05	0.00221296	-0.00671084	-0.00532842	-0.00298744	-0.0108308
228.8	0.38539	0.2566	0.1537	-0.00118		228.8	0.47554	0.38539	0.19302	0.09133	0.04097	0.01448		228.8	0.506011	0.416521	0.256596	0.120681	0.0419359	0.0189701		228.8	0.423709	0.345304	0.153702	0.0620516	0.0130708	-0.00373241		228.8	-0.00189542	0.00245277	-0.00118402	-0.00342532	-0.00031781	-0.0130906
229	0.38814	0.25763	0.1558	-0.00542		229	0.47366	0.38814	0.19263	0.0936	0.03895	0.01355		229	0.510167	0.421279	0.257632	0.11951	0.04533	0.0210201		229	0.422974	0.349809	0.155799	0.061669	0.016564	-0.0045926		229	-0.00669273	-0.00344525	-0.00542249	-0.0104075	-0.00236846	-0.0145687
229.2	0.3858	0.25653	0.15462	-0.00857		229.2	0.46985	0.3858	0.19476	0.08965	0.0427	0.01273		229.2	0.504899	0.419446	0.256528	0.114289	0.0438037	0.0234555		229.2	0.422394	0.348525	0.154618	0.0608841	0.0170138	-0.00390648		229.2	-0.00370177	-0.00831083	-0.00856571	-0.00710736	-0.00741503	-0.0154536
229.4	0.38192	0.25825	0.15457	-0.01134		229.4	0.46825	0.38192	0.19069	0.09306	0.03885	0.01145		229.4	0.507616	0.419385	0.258254	0.12193	0.0448909	0.0241961		229.4	0.42102	0.348399	0.154573	0.0624827	0.0176399	-0.00441621		229.4	-0.00574393	-0.00290183	-0.0113427	-0.00678779	-0.00744206	-0.0203585
229.6	0.38755	0.25963	0.15225	-0.00626		229.6	0.47151	0.38755	0.19552	0.09299	0.03784	0.01243		229.6	0.50479	0.416352	0.259632	0.116512	0.0419729	0.0208512		229.6	0.423795	0.348069	0.152248	0.0652499	0.0134328	-0.00614879		229.6	-0.00828923	-0.00307574	-0.00626186	-0.00610551	-0.00438894	-0.0114953
229.8	0.38702	0.26168	0.15972	-0.00877		229.8	0.47416	0.38702	0.19355	0.09549	0.04434	0.01814		229.8	0.509232	0.418386	0.261679	0.117319	0.0432675	0.0215218		229.8	0.426912	0.351903	0.159721	0.0681689	0.0157387	0.00048831		229.8	-0.00499372	-0.00421175	-0.00877159	-0.00392085	-0.00252922	-0.0158564
230	0.39155	0.25895	0.15407	-0.0082		230	0.47803	0.39155	0.19855	0.09527	0.04504	0.01748		230	0.502888	0.41675	0.258948	0.115746	0.0430777	0.020488		230	0.423126	0.349352	0.154067	0.061861	0.0149918	-0.0021596		230	-0.00663751	7.162e-05	-0.00820312	-0.00459738	-0.00664537	-0.013875
230.2	0.38623	0.25775	0.15432	-0.00938		230.2	0.46785	0.38623	0.19472	0.08961	0.03962	0.00976		230.2	0.499873	0.417837	0.257753	0.117702	0.0403267	0.0180181		230.2	0.424177	0.349183	0.154319	0.0616253	0.0155068	-0.00203349		230.2	-0.00756825	-0.00162543	-0.00938474	-0.00805703	-0.00552232	-0.0133086
230.4	0.38766	0.25783	0.15077	-0.00258		230.4	0.46963	0.38766	0.19114	0.08733	0.04304	0.00934		230.4	0.504596	0.41783	0.257834	0.11653	0.046273	0.020212		230.4	0.414124	0.340903	0.15077	0.0583491	0.0109751	-0.00866889		230.4	0.00165313	0.00245961	-0.00257682	-0.00273502	0.00108971	-0.00871649
230.6	0.38818	0.2622	0.15891	-0.01094		230.6	0.47336	0.38818	0.19796	0.09489	0.04309	0.01262		230.6	0.510604	0.426156	0.262195	0.118378	0.0479794	0.0219927		230.6	0.421625	0.354202	0.158914	0.065065	0.0158181	-0.00373803		230.6	-0.00483213	-0.00516213	-0.0109421	-0.00859743	-0.00883672	-0.01899
230.8	0.38344	0.26139	0.15883	-0.01234		230.8	0.47483	0.38344	0.19305	0.0907	0.04243	0.01304		230.8	0.505388	0.414089	0.261389	0.11833	0.0420888	0.022417		230.8	0.419665	0.351484	0.158834	0.0638511	0.0167524	-0.00501749		230.8	-0.00573649	-0.00927407	-0.0123409	-0.00731917	-0.00187378	-0.0194166
231	0.38912	0.2684	0.15706	-0.00535		231	0.4773	0.38912	0.19749	0.09766	0.04139	0.01877		231	0.510295	0.421703	0.268403	0.121361	0.0469002	0.0283747		231	0.426741	0.354276	0.157064	0.0623092	0.0196634	-0.00317298		231	0.00240183	-0.00399917	-0.00535496	-0.00344584	-0.0048401	-0.0147066
231.2	0.38224	0.26146	0.15726	-0.01025		231.2	0.47063	0.38224	0.18938	0.09132	0.03444	0.01172		231.2	0.504576	0.417649	0.261462	0.118166	0.0467179	0.019766		231.2	0.422061	0.344422	0.157265	0.063968	0.017957	-0.00272086		231.2	-0.00197566	-0.00110323	-0.0102483	-0.00850143	-0.00823486	-0.0161492
231.4	0.38731	0.26447	0.15953	-0.00846		231.4	0.47738	0.38731	0.19517	0.0904	0.04009	0.01512		231.4	0.509092	0.4239	0.264474	0.123502	0.0503193	0.0262793		231.4	0.42299	0.350366	0.159531	0.0606575	0.014917	-0.00703049		231.4	-0.00163489	0.00153489	-0.00845878	-0.00281358	0.00296593	-0.00935381
231.6	0.39434	0.25969	0.15538	-0.00905		231.6	0.47792	0.39434	0.20044	0.09438	0.04413	0.01637		231.6	0.507169	0.417254	0.259689	0.117431	0.0440122	0.0207993		231.6	0.425324	0.353254	0.155376	0.0670231	0.0179431	-0.00173764		231.6	-0.00245915	-0.00120755	-0.00904577	-0.0114427	-0.00548528	-0.0179757
231.8	0.39195	0.26509	0.15417	-0.0041		231.8	0.47163	0.39195	0.19604	0.09236	0.036	0.01615		231.8	0.506531	0.422122	0.265093	0.121753	0.0524806	0.0277772		231.8	0.421314	0.347847	0.154167	0.0650856	0.0136282	-0.00690291		231.8	0.00385644	0.0044856	-0.00410447	-0.00457563	0.00506845	-0.00977936
232	0.391	0.26193	0.15811	-0.00587		232	0.4719	0.391	0.19807	0.0932	0.04079	0.01293		232	0.511306	0.419178	0.26193	0.120452	0.0488084	0.0254745		232	0.422155	0.346056	0.158106	0.0623728	0.0118154	-0.00339486		232	-0.00630581	-0.00246785	-0.00587125	-0.00593126	0.00010648	-0.0122653
232.2	0.38813	0.2622	0.15816	-0.00739		232.2	0.47572	0.38813	0.19616	0.09305	0.04089	0.01342		232.2	0.509016	0.42144	0.262196	0.121317	0.0462007	0.0224238		232.2	0.422868	0.350195	0.158163	0.0620758	0.0127137	-0.00432037		232.2	-0.00352954	-0.0032201	-0.00738715	-0.00923202	-0.00210474	-0.0187144
232.4	0.38609	0.26406	0.15312	-0.00607		232.4	0.47099	0.38609	0.19742	0.08558	0.0335	0.01251		232.4	0.505276	0.415893	0.264055	0.120548	0.0475925	0.0216512		232.4	0.420783	0.345604	0.153116	0.0628655	0.0132641	-0.00594519		232.4	-0.00260284	0.00108614	-0.00607151	-0.00608646	-0.00593957	-0.0163927
232.6	0.39054	0.26185	0.15881	-0.00338		232.6	0.47557	0.39054	0.19641	0.09616	0.04164	0.01302		232.6	0.507969	0.422052	0.261854	0.118796	0.0437234	0.0189826		232.6	0.422465	0.350953	0.158815	0.0641951	0.0150916	-0.00184165		232.6	-0.00429415	0.00150848	-0.00337734	-0.00509855	-0.00431718	-0.0120905
232.8	0.38696	0.26076	0.16012	-0.00827		232.8	0.46876	0.38696	0.18845	0.08412	0.03692	0.00721		232.8	0.501907	0.422033	0.260758	0.118285	0.0421401	0.0187409		232.8	0.42403	0.346626	0.160123	0.0629056	0.0209522	-0.00161563		232.8	-0.00735762	-0.00217264	-0.00827158	-0.00916615	-0.00711813	-0.0209875
233	0.39061	0.25563	0.15942	-0.00576		233	0.4729	0.39061	0.19689	0.09174	0.03942	0.01221		233	0.503112	0.416459	0.255632	0.114314	0.0376363	0.0165496		233	0.424642	0.350898	0.159423	0.0597592	0.0168151	-0.005908		233	-0.00273699	0.000977	-0.00575716	-0.00629802	-0.00174408	-0.00797803
233.2	0.38751	0.26605	0.15865	-0.01232		233.2	0.4674	0.38751	0.19698	0.08954	0.04319	0.01248		233.2	0.510812	0.426061	0.266053	0.123723	0.0544286	0.0268507		233.2	0.421062	0.348659	0.158646	0.0646198	0.0170162	-0.00448722		233.2	-0.0061974	-0.00129419	-0.0123204	-0.00913155	-0.00789307	-0.0135467
233.4	0.38877	0.26242	0.15695	-0.01143		233.4	0.47356	0.38877	0.19548	0.09236	0.04066	0.0141		233.4	0.512673	0.420311	0.262416	0.117169	0.045355	0.0260133		233.4	0.423112	0.347897	0.156951	0.0625277	0.0168254	-0.00618993		233.4	-0.00930869	-0.00600528	-0.0114315	-0.00606929	-0.00689614	-0.0136644
233.6	0.39061	0.26427	0.15619	-0.00255		233.6	0.47391	0.39061	0.19782	0.09313	0.03716	0.0125		233.6	0.507427	0.421395	0.264266	0.120062	0.0466823	0.0214663		233.6	0.42203	0.35062	0.156191	0.0624164	0.0147603	-0.00639661		233.6	-0.00296349	0.00022226	-0.00254563	-0.00721923	-0.00195415	-0.0154116
233.8	0.3922	0.26255	0.15241	-0.00313		233.8	0.47346	0.3922	0.1979	0.09394	0.04067	0.01517		233.8	0.507464	0.421717	0.262554	0.120653	0.0468666	0.0226493		233.8	0.421474	0.352513	0.152411	0.0664831	0.0154536	-0.004192		233.8	-0.00370684	0.00362066	-0.00312545	-0.00411481	-0.00431195	-0.0137446
234	0.3903	0.26478	0.16069	-0.00755		234	0.47328	0.3903	0.19215	0.09396	0.03551	0.01495		234	0.509074	0.422866	0.264779	0.123035	0.0420297	0.0238724		234	0.427771	0.355573	0.160691	0.065322	0.0189639	-0.00273371		234	-0.00539745	0.00167324	-0.00755254	-0.00585359	-0.00426216	-0.0164783
234.2	0.39549	0.26747	0.15868	-0.00813		234.2	0.46984	0.39549	0.1935	0.0912	0.0389	0.0076		234.2	0.509847	0.418219	0.267469	0.120953	0.0484946	0.0239397		234.2	0.422351	0.35407	0.158675	0.063691	0.013003	-0.00643058		234.2	-0.00998766	-0.00592945	-0.00812635	-0.00851143	-0.00722761	-0.0106536
234.4	0.3925	0.2659	0.15731	-0.0065		234.4	0.47817	0.3925	0.20366	0.094	0.04117	0.01488		234.4	0.509291	0.422751	0.265904	0.120159	0.0502891	0.0263686		234.4	0.423615	0.350651	0.157309	0.0590284	0.0143521	-0.00860928		234.4	0.00061878	0.00212514	-0.00649908	-0.00244795	-0.00113977	-0.0152022
234.6	0.39098	0.26289	0.15685	-0.00984		234.6	0.47224	0.39098	0.19689	0.09173	0.03987	0.0151		234.6	0.50821	0.420101	0.262894	0.119702	0.0450409	0.02106		234.6	0.421423	0.347709	0.156852	0.059379	0.00769063	-0.00809102		234.6	-0.00130869	-0.00077032	-0.00983694	-0.00565857	-0.00551873	-0.0169475
234.8	0.39117	0.26186	0.16116	-0.00748		234.8	0.47469	0.39117	0.19506	0.09552	0.04078	0.01385		234.8	0.503721	0.417424	0.261861	0.11857	0.0416731	0.0199483		234.8	0.426552	0.351352	0.161155	0.062383	0.0128279	-0.00704561		234.8	-0.00038573	-0.00314827	-0.00748186	7.675e-05	-0.00144195	-0.0141805
235	0.38996	0.26409	0.16025	-0.01098		235	0.47456	0.38996	0.1961	0.09201	0.04176	0.01086		235	0.504858	0.423208	0.26409	0.119984	0.044172	0.0207637		235	0.423396	0.350318	0.160252	0.0653205	0.0154158	-0.00512696		235	-0.00610658	-0.00418175	-0.0109829	-0.00582875	-0.00622068	-0.0178756
235.2	0.39128	0.25981	0.15967	-0.00816		235.2	0.47731	0.39128	0.1978	0.0935	0.04475	0.01647		235.2	0.504756	0.414325	0.259809	0.122911	0.0426985	0.0189931		235.2	0.423692	0.346873	0.159668	0.0609481	0.0111072	-0.00471831		235.2	-0.00451549	-0.00412036	-0.00815743	-0.0080806	-0.0043378	-0.0132185
235.4	0.39419	0.26557	0.15991	-0.00612		235.4	0.4729	0.39419	0.19992	0.09482	0.03982	0.01598		235.4	0.509379	0.423075	0.26557	0.122604	0.0462813	0.0207248		235.4	0.418404	0.354019	0.159911	0.0613099	0.0138155	-0.00325029		235.4	-0.00478717	3.599e-05	-0.00612274	-0.00331296	-0.00355704	-0.00782042
235.6	0.39344	0.26259	0.16066	-0.00892		235.6	0.47168	0.39344	0.2012	0.09539	0.04353	0.01571		235.6	0.507685	0.422767	0.262586	0.119462	0.0439611	0.0239394		235.6	0.427467	0.355872	0.160656	0.0652042	0.0142821	-0.00243354		235.6	-0.00692115	-0.00412837	-0.00892233	-0.00582798	-0.00780177	-0.0125519
235.8	0.39158	0.26708	0.16239	-0.00566		235.8	0.47316	0.39158	0.19687	0.0912	0.03894	0.01229		235.8	0.512996	0.423257	0.267082	0.124901	0.0484993	0.0226143		235.8	0.429123	0.352385	0.162391	0.0634843	0.0230165	-0.00213416		235.8	-0.00750383	-0.0052849	-0.00566051	-0.0082268	-0.00991994	-0.0167766
236	0.39223	0.26519	0.16287	-0.0084		236	0.47632	0.39223	0.1943	0.09542	0.03572	0.01484		236	0.505976	0.418579	0.265192	0.11928	0.0438098	0.0184546		236	0.423881	0.351043	0.162875	0.0665028	0.0196594	-0.00352557		236	-0.00260755	-0.00362719	-0.00839919	-0.00183743	-0.00084014	-0.0164164
236.2	0.39229	0.2671	0.1631	-0.00383		236.2	0.47668	0.39229	0.19643	0.09603	0.04265	0.01245		236.2	0.506578	0.415568	0.267104	0.121929	0.0468976	0.0226417		236.2	0.425925	0.355652	0.163102	0.0634879	0.0197626	-0.00138687		236.2	-0.00216953	-0.00059558	-0.00382924	-0.00722063	-0.00335784	-0.0131546
236.4	0.38959	0.26566	0.16572	-0.00847		236.4	0.47315	0.38959	0.19832	0.09158	0.03924	0.01533		236.4	0.51014	0.42574	0.265661	0.125465	0.0512015	0.0253263		236.4	0.426279	0.355059	0.165717	0.0698506	0.0192255	0.00081691		236.4	-0.00375109	-0.00393379	-0.00846806	-0.00457747	-0.00607137	-0.0160817
236.6	0.38991	0.27071	0.15778	-0.00789		236.6	0.47336	0.38991	0.19846	0.0917	0.03927	0.01516		236.6	0.511103	0.421779	0.270705	0.121472	0.0499419	0.0244902		236.6	0.422965	0.352202	0.157781	0.0637665	0.0158786	-0.00259483		236.6	-0.00300088	-0.00191578	-0.00788765	-0.00579396	-0.00114314	-0.0101416
236.8	0.39024	0.26364	0.15808	-0.00568		236.8	0.47356	0.39024	0.1986	0.09182	0.0393	0.01498		236.8	0.508918	0.420515	0.263643	0.125414	0.0477186	0.0239173		236.8	0.421686	0.352703	0.158084	0.0620786	0.0147357	-0.0062666		236.8	-0.00113299	-0.00030323	-0.00567845	-0.00677495	-0.00477345	-0.0133735
237	0.39056	0.26462	0.16292	-0.00374		237	0.47376	0.39056	0.19874	0.09194	0.03933	0.01481		237	0.506167	0.425953	0.264622	0.117423	0.0474014	0.0252305		237	0.42254	0.351115	0.162925	0.063825	0.012755	-0.00447844		237	-0.00294813	0.00190064	-0.00374279	-0.00664266	0.00109492	-0.0129144
237.2	0.39088	0.26352	0.16649	-0.00846		237.2	0.47397	0.39088	0.19889	0.09206	0.03936	0.01463		237.2	0.502983	0.417895	0.263523	0.116515	0.0421875	0.0187142		237.2	0.425506	0.358934	0.166492	0.0688759	0.0189383	0.00262163		237.2	-0.00559715	-0.00380377	-0.0084635	-0.0107937	-0.00736567	-0.0168263
237.4	0.39121	0.26409	0.16142	-0.00597		237.4	0.47417	0.39121	0.19903	0.09218	0.03939	0.01446		237.4	0.509805	0.419407	0.264087	0.119589	0.0457377	0.0249076		237.4	0.423721	0.352354	0.161423	0.0667712	0.0158214	-0.00105916		237.4	-0.010213	-0.00575357	-0.00596956	-0.00943776	-0.0058438	-0.0151547
237.6	0.39153	0.26435	0.16027	-0.00901		237.6	0.47437	0.39153	0.19917	0.0923	0.03942	0.01428		237.6	0.509188	0.420997	0.264353	0.119234	0.045434	0.024459		237.6	0.42458	0.351677	0.160269	0.0627659	0.0131481	-0.00712738		237.6	-0.00494868	-0.00389092	-0.00901062	-0.00708516	-0.00425684	-0.014867
237.8	0.39186	0.27122	0.15928	-0.01394		237.8	0.47458	0.39186	0.19931	0.09242	0.03944	0.01411		237.8	0.508824	0.425237	0.271224	0.123697	0.0492162	0.0241954		237.8	0.423517	0.350957	0.15928	0.0640256	0.0127469	-0.00617515		237.8	-0.00547854	-0.00042555	-0.0139426	-0.0031206	-0.00400811	-0.0185531
238	0.39218	0.26532	0.15922	-0.00364		238	0.47478	0.39218	0.19945	0.09254	0.03947	0.01393		238	0.509762	0.423112	0.265323	0.126168	0.0471881	0.0237651		238	0.421612	0.352066	0.159222	0.0576259	0.014433	-0.00695449		238	-0.00365711	-0.00057232	-0.0036386	-0.00946762	-0.00491168	-0.0135408
238.2	0.39251	0.26315	0.15901	-0.00191		238.2	0.47499	0.39251	0.19959	0.09266	0.0395	0.01376		238.2	0.505272	0.419698	0.263147	0.119147	0.0410096	0.0245926		238.2	0.419998	0.348886	0.159012	0.0643699	0.0112589	-0.00781597		238.2	-0.00230573	0.00309437	-0.00191091	-0.00353585	-0.00021817	-0.00890137
238.4	0.39283	0.26885	0.15922	-0.01001		238.4	0.47519	0.39283	0.19973	0.09278	0.03953	0.01358		238.4	0.511374	0.424123	0.268849	0.124815	0.0507402	0.0231236		238.4	0.42281	0.352316	0.159217	0.0660286	0.0162895	0.00134373		238.4	-0.00818374	-0.0033334	-0.0100065	-0.00863336	-0.0103874	-0.016972
238.6	0.39316	0.26817	0.16584	-0.00465		238.6	0.47539	0.39316	0.19987	0.0929	0.03956	0.01341		238.6	0.510751	0.428198	0.268166	0.123325	0.0491521	0.0268575		238.6	0.427735	0.351175	0.165837	0.0651959	0.0190187	0.00107048		238.6	-0.00434902	0.00046859	-0.00464818	-0.0027623	-0.00092772	-0.0074238
238.8	0.39348	0.26504	0.15884	-0.00795		238.8	0.4756	0.39348	0.20001	0.09303	0.03959	0.01323		238.8	0.506864	0.41787	0.26504	0.121199	0.0432642	0.018544		238.8	0.424437	0.356226	0.158841	0.0675274	0.0145842	-0.00309658		238.8	-0.0028475	0.00250945	-0.00795318	-0.00418224	0.00116477	-0.0115099
239	0.39381	0.26899	0.16024	-0.01312		239	0.4758	0.39381	0.20015	0.09315	0.03962	0.01306		239	0.508136	0.422572	0.268986	0.124491	0.0464081	0.0241869		239	0.419175	0.353099	0.160239	0.0656509	0.0131481	-0.00404242		239	-0.00855047	-0.00609759	-0.0131235	-0.0128456	-0.00715905	-0.0179899
239.2	0.39413	0.27079	0.15489	-0.01027		239.2	0.476	0.39413	0.20029	0.09327	0.03964	0.01288		239.2	0.505697	0.424146	0.270788	0.121824	0.0490839	0.0244369		239.2	0.420525	0.353582	0.154894	0.0602369	0.01349	-0.00698845		239.2	0.00112577	-0.00066171	-0.0102662	-0.00759883	-0.0038262	-0.0128442
239.4	0.39446	0.26707	0.16278	-0.00633		239.4	0.47621	0.39446	0.20044	0.09339	0.03967	0.01271		239.4	0.508619	0.421664	0.267072	0.12161	0.0449382	0.0202292		239.4	0.42186	0.354284	0.162778	0.0636834	0.0159405	-0.00525488		239.4	-0.00916163	-0.00456389	-0.0063266	-0.00381489	-0.00243927	-0.0153905
239.6	0.39478	0.2635	0.15892	-0.01105		239.6	0.47641	0.39478	0.20058	0.09351	0.0397	0.01253		239.6	0.507252	0.419676	0.263503	0.11873	0.0479355	0.0247379		239.6	0.418425	0.349113	0.158922	0.057598	0.0115151	-0.00560959		239.6	-0.00506958	-0.00137531	-0.0110511	-0.00522903	-0.00725481	-0.0182569
239.8	0.39511	0.26896	0.15586	-0.00642		239.8	0.47662	0.39511	0.20072	0.09363	0.03973	0.01236		239.8	0.50758	0.426156	0.268965	0.120952	0.0432279	0.023338		239.8	0.41694	0.348574	0.155864	0.0642655	0.0151397	-0.00463362		239.8	-0.00196216	-0.00464397	-0.00642462	-0.00591147	-0.00596544	-0.0129557
240	0.39543	0.26658	0.16891	-0.00824		240	0.47682	0.39543	0.20086	0.09375	0.03976	0.01218		240	0.505243	0.416813	0.266582	0.119474	0.0414943	0.022577		240	0.428332	0.356098	0.168907	0.0720814	0.017262	0.00235836		240	-0.00330914	-0.00230835	-0.00823732	-0.00712371	-0.00476715	-0.0171171
240.2	0.39576	0.26588	0.15649	-0.00624		240.2	0.47702	0.39576	0.201	0.09387	0.03979	0.01201		240.2	0.507791	0.421164	0.265875	0.122717	0.0419468	0.0211096		240.2	0.421038	0.348043	0.156491	0.0613655	0.0101735	-0.00556889		240.2	-0.00710217	-0.0004633	-0.00623614	-0.00937194	-0.00729167	-0.0155649
240.4	0.39608	0.26707	0.15787	-0.00689		240.4	0.47723	0.39608	0.20114	0.09399	0.03982	0.01184		240.4	0.507679	0.42453	0.267075	0.123081	0.0428537	0.0238014		240.4	0.419438	0.353029	0.157873	0.0635071	0.00880925	-0.00578037		240.4	-0.00888107	-0.00699887	-0.00689313	-0.0118394	-0.00514978	-0.0208556
240.6	0.3964	0.2636	0.15881	-0.00932		240.6	0.47743	0.3964	0.20128	0.09411	0.03985	0.01166		240.6	0.502179	0.417969	0.2636	0.120235	0.0458825	0.023076		240.6	0.426034	0.354989	0.158813	0.0662734	0.0113277	-0.00819536		240.6	-0.0067453	-0.00424358	-0.00932431	-0.00694619	-0.00464263	-0.0112991
240.8	0.39673	0.266	0.1661	-0.0064		240.8	0.47763	0.39673	0.20142	0.09423	0.03987	0.01149		240.8	0.507556	0.420727	0.266002	0.121826	0.0468768	0.0224116		240.8	0.429062	0.356392	0.166095	0.068005	0.0191034	-0.00154345		240.8	-0.00405006	-0.0037583	-0.00639969	-0.00595053	-0.00581103	-0.0101886
241	0.39705	0.27338	0.1609	-0.00833		241	0.47784	0.39705	0.20156	0.09435	0.0399	0.01131		241	0.5113	0.430084	0.27338	0.129129	0.0502047	0.0278356		241	0.422476	0.353637	0.160898	0.0651182	0.0164916	-0.00557018		241	-0.00096897	0.00100414	-0.008331	-0.0100953	-0.00325486	-0.0133063
241.2	0.39738	0.27513	0.16082	-0.00718		241.2	0.47804	0.39738	0.2017	0.09447	0.03993	0.01114		241.2	0.507034	0.423928	0.275125	0.12554	0.0535199	0.0259558		241.2	0.426973	0.35436	0.160823	0.0659971	0.0187414	0.00052978		241.2	-0.00554384	-0.00383157	-0.00718385	-0.00603192	-0.00571947	-0.0155993
241.4	0.3977	0.26902	0.15745	-0.01083		241.4	0.47825	0.3977	0.20185	0.09459	0.03996	0.01096		241.4	0.50937	0.421927	0.269019	0.125128	0.0510064	0.0254404		241.4	0.423607	0.349911	0.157448	0.06086	0.00910709	-0.010713		241.4	-0.00816321	-0.00201794	-0.0108322	-0.00817661	-0.0070065	-0.0154754
241.6	0.39803	0.27259	0.16795	-0.00338		241.6	0.47845	0.39803	0.20199	0.09471	0.03999	0.01079		241.6	0.51184	0.432493	0.27259	0.127769	0.047988	0.0259958		241.6	0.424579	0.357236	0.167954	0.0680957	0.0193985	-0.00202288		241.6	-0.00026313	-0.00216454	-0.00337643	-0.00512448	-7.743e-05	-0.0127235
241.8	0.39835	0.27216	0.16129	-0.00656		241.8	0.47865	0.39835	0.20213	0.09483	0.04002	0.01061		241.8	0.507734	0.42719	0.272157	0.128023	0.0517573	0.0277952		241.8	0.425154	0.353694	0.161291	0.0652942	0.0153698	-0.00342846		241.8	0.00021715	-0.00119142	-0.00655701	-0.00542671	-0.0009418	-0.0173933
242	0.39868	0.26276	0.15978	-0.00644		242	0.47886	0.39868	0.20227	0.09495	0.04005	0.01044		242	0.504329	0.421754	0.26276	0.120533	0.0427795	0.0217269		242	0.420952	0.356936	0.159779	0.0633328	0.014635	-0.0038984		242	-0.00182549	-0.004174	-0.00644143	-0.0102348	-0.00483695	-0.0160695
242.2	0.39902	0.26388	0.16531	-0.00102		242.2	0.47879	0.39902	0.20257	0.09531	0.04021	0.01077		242.2	0.503144	0.418079	0.263883	0.118535	0.043058	0.0194359		242.2	0.421162	0.3514	0.165308	0.067771	0.0182418	-0.00433617		242.2	0.0031395	0.00596353	-0.00102029	-0.005292	0.00318754	-0.00636899
242.4	0.39936	0.27409	0.16208	-0.00636		242.4	0.47873	0.39936	0.20288	0.09568	0.04038	0.01111		242.4	0.507967	0.425017	0.274087	0.126281	0.0524801	0.0247369		242.4	0.422622	0.355527	0.162078	0.0668999	0.0133477	-0.00414778		242.4	-0.00148373	-9.356e-05	-0.00636117	-0.00635512	-0.00272049	-0.0106203
242.6	0.3997	0.26679	0.16439	-0.00749		242.6	0.47866	0.3997	0.20318	0.09604	0.04055	0.01145		242.6	0.508058	0.41713	0.266788	0.116303	0.0445277	0.0241365		242.6	0.424182	0.35042	0.164389	0.0667122	0.0137408	-0.00743362		242.6	-0.00383533	-0.00419646	-0.00749122	-0.00808858	-0.00532086	-0.0155599
242.8	0.40005	0.26594	0.16414	-0.00413		242.8	0.47859	0.40005	0.20349	0.0964	0.04072	0.01178		242.8	0.50771	0.42568	0.265936	0.12351	0.0432594	0.0197476		242.8	0.423983	0.353593	0.164138	0.068625	0.0196236	-0.00570308		242.8	-0.00244471	0.0050426	-0.00413338	-0.0077264	-0.00513439	-0.0109712
243	0.40039	0.27394	0.16129	-0.00658		243	0.47853	0.40039	0.2038	0.09677	0.04089	0.01212		243	0.509949	0.429191	0.273941	0.124911	0.0435364	0.022903		243	0.424063	0.358724	0.161287	0.0621593	0.0153168	-0.00848758		243	-0.00318507	-0.00181759	-0.00658378	-0.00641669	-0.00085902	-0.0115498
243.2	0.40073	0.26897	0.16216	-0.00343		243.2	0.47846	0.40073	0.2041	0.09713	0.04106	0.01246		243.2	0.512242	0.426657	0.268971	0.124313	0.0476935	0.0261295		243.2	0.428775	0.355764	0.162164	0.0680706	0.0153436	0.001055		243.2	-0.00469463	0.00246298	-0.00342621	-0.00504972	-0.00013548	-0.0143121
243.4	0.40107	0.26529	0.16529	-0.00761		243.4	0.47839	0.40107	0.20441	0.09749	0.04122	0.0128		243.4	0.506694	0.423365	0.265294	0.118034	0.0463688	0.0245027		243.4	0.428844	0.356369	0.165294	0.0674433	0.0137244	5.229e-05		243.4	-0.00822554	-0.00397109	-0.00760524	-0.00879045	-0.00435342	-0.016999
243.6	0.40141	0.26789	0.16274	-0.00445		243.6	0.47832	0.40141	0.20471	0.09786	0.04139	0.01314		243.6	0.509864	0.419803	0.267891	0.120707	0.0452754	0.0246899		243.6	0.422679	0.349496	0.162744	0.0636788	0.0154184	-0.00630468		243.6	-0.0064146	-0.00488316	-0.00444681	-0.00927062	-0.00272016	-0.016126
243.8	0.40176	0.27201	0.16316	-0.00628		243.8	0.47826	0.40176	0.20502	0.09822	0.04156	0.01347		243.8	0.50949	0.426019	0.272013	0.126732	0.048264	0.0271455		243.8	0.424208	0.360222	0.163161	0.0719143	0.0197082	-0.0027076		243.8	-0.00870518	0.0005936	-0.0062806	-0.00648604	-0.00440535	-0.0160871
244	0.4021	0.26402	0.16028	-0.01276		244	0.47819	0.4021	0.20532	0.09858	0.04173	0.01381		244	0.505543	0.421142	0.264018	0.12142	0.0447354	0.021828		244	0.420201	0.348254	0.160284	0.0604858	0.0146277	-0.0048841		244	-0.00715409	-0.00560638	-0.0127572	-0.00708521	-0.00761375	-0.0190916
244.2	0.40244	0.26525	0.16614	-0.0065		244.2	0.47812	0.40244	0.20563	0.09895	0.0419	0.01415		244.2	0.507432	0.41923	0.265248	0.119012	0.0469778	0.0197981		244.2	0.427699	0.36136	0.16614	0.0698678	0.0172696	-7.868e-05		244.2	-0.0018198	-0.00021494	-0.00649873	-0.00789951	-0.00262733	-0.0122422
244.4	0.40278	0.26572	0.16613	-0.00722		244.4	0.47806	0.40278	0.20594	0.09931	0.04207	0.01449		244.4	0.503784	0.416452	0.265721	0.119035	0.0422125	0.0182955		244.4	0.425882	0.358311	0.166127	0.0687716	0.0184555	-0.00316668		244.4	-0.00100868	-0.00677256	-0.00721918	-0.0059688	-0.00410522	-0.0170677
244.6	0.40313	0.27507	0.16675	-0.01917		244.6	0.47799	0.40313	0.20624	0.09967	0.04224	0.01483		244.6	0.513991	0.42643	0.275071	0.128136	0.0495817	0.0280508		244.6	0.425833	0.353246	0.166746	0.0654091	0.0110647	-0.0043263		244.6	-0.00919337	-0.0058817	-0.0191692	-0.013762	-0.0111476	-0.0199991
244.8	0.40347	0.26808	0.16535	-0.00628		244.8	0.47792	0.40347	0.20655	0.10004	0.0424	0.01517		244.8	0.506449	0.418088	0.268077	0.124542	0.047244	0.0208935		244.8	0.419803	0.354262	0.165354	0.0655388	0.013737	-0.0050401		244.8	-0.00248373	-0.00257996	-0.00628385	-0.00362	-0.00272345	-0.0140012
245	0.40381	0.26926	0.16395	-0.00627		245	0.47786	0.40381	0.20685	0.1004	0.04257	0.0155		245	0.509538	0.423532	0.269261	0.117659	0.0440277	0.0199388		245	0.422082	0.356888	0.163953	0.0663117	0.0122788	0.00027975		245	-0.00813357	-5.917e-05	-0.00626916	-0.00755344	-0.00499107	-0.0178307
245.2	0.40415	0.26766	0.16058	-0.00616		245.2	0.47779	0.40415	0.20716	0.10076	0.04274	0.01584		245.2	0.504207	0.422056	0.267656	0.123737	0.0458111	0.0199121		245.2	0.422765	0.348804	0.16058	0.0611087	0.0126451	-0.00781547		245.2	-0.00494491	-0.00012971	-0.00615621	-0.00714246	-0.00280365	-0.0162855
245.4	0.40449	0.27244	0.16614	-0.01042		245.4	0.47772	0.40449	0.20746	0.10113	0.04291	0.01618		245.4	0.50933	0.4277	0.272442	0.124649	0.048694	0.0267935		245.4	0.423668	0.352669	0.166137	0.0667408	0.016982	-0.00376013		245.4	-0.00280366	-0.00534528	-0.0104247	-0.0110323	-0.00447823	-0.0153328
245.6	0.40484	0.27133	0.16815	-0.00964		245.6	0.47766	0.40484	0.20777	0.10149	0.04308	0.01652		245.6	0.510968	0.423871	0.27133	0.128966	0.0478192	0.021731		245.6	0.426108	0.358064	0.168151	0.0706002	0.0173088	-0.00280674		245.6	-0.00481767	-0.00175696	-0.00964365	-0.00601083	-0.00389041	-0.0155924
245.8	0.40518	0.27104	0.16508	-0.01422		245.8	0.47759	0.40518	0.20808	0.10185	0.04325	0.01686		245.8	0.508057	0.42756	0.271037	0.129595	0.0489619	0.0265055		245.8	0.426947	0.355278	0.165084	0.0633892	0.0157805	-0.00439099		245.8	-0.0062132	-0.00365006	-0.0142164	-0.0111037	-0.00622721	-0.0191905
246	0.40552	0.2652	0.16451	-0.00601		246	0.47752	0.40552	0.20838	0.10222	0.04341	0.01719		246	0.501049	0.418065	0.265197	0.11857	0.0404263	0.0214774		246	0.422306	0.349799	0.164506	0.0644917	0.0126871	-0.00665046		246	-0.00434996	0.0004294	-0.00600772	-0.00586373	-0.00814283	-0.0103102
246.2	0.40586	0.26838	0.16681	-0.00239		246.2	0.47745	0.40586	0.20869	0.10258	0.04358	0.01753		246.2	0.509018	0.420886	0.268382	0.127519	0.0476293	0.0268285		246.2	0.423234	0.356901	0.16681	0.0667946	0.0129254	-0.00480963		246.2	-0.00298334	0.00196486	-0.00238811	-0.00439	-0.00459927	-0.0136825
246.4	0.40621	0.27024	0.163	-0.00669		246.4	0.47739	0.40621	0.20899	0.10294	0.04375	0.01787		246.4	0.509025	0.42556	0.270241	0.124519	0.0438817	0.0248859		246.4	0.42381	0.352592	0.162996	0.0675772	0.0129408	-0.00361467		246.4	-0.00459241	0.0004979	-0.00668508	-0.00737491	-0.00423428	-0.0171125
246.6	0.40655	0.27901	0.17021	-0.00619		246.6	0.47732	0.40655	0.2093	0.10331	0.04392	0.01821		246.6	0.515268	0.428057	0.279007	0.129188	0.0516184	0.0340912		246.6	0.423246	0.356636	0.170209	0.0714274	0.0203251	-0.00227159		246.6	-0.00305421	-0.00046655	-0.00618805	-0.0039888	-0.00179157	-0.0144528
246.8	0.40689	0.27229	0.16229	-0.00129		246.8	0.47725	0.40689	0.2096	0.10367	0.04409	0.01855		246.8	0.50287	0.420482	0.272294	0.123915	0.0417864	0.0168996		246.8	0.421661	0.35051	0.162287	0.0642683	0.0166802	-0.00498013		246.8	-0.00288495	-0.00215041	-0.00128839	-4.7e-06	-0.00404252	-0.0133475
247	0.40723	0.27531	0.16797	-0.01377		247	0.47719	0.40723	0.20991	0.10403	0.04426	0.01889		247	0.51138	0.423032	0.275311	0.130919	0.0496404	0.0271324		247	0.425573	0.355249	0.16797	0.0695282	0.023048	0.00269744		247	-0.00851476	-0.00880969	-0.0137665	-0.00772095	-0.00795299	-0.0201057
247.2	0.40757	0.27031	0.16493	-0.01349		247.2	0.47712	0.40757	0.21022	0.1044	0.04443	0.01922		247.2	0.508192	0.426083	0.27031	0.127077	0.0474081	0.0254649		247.2	0.421511	0.355096	0.164926	0.066763	0.0152894	-0.00534727		247.2	-0.00805397	-0.00174924	-0.0134859	-0.00878056	-0.00586483	-0.0125842
247.4	0.4079	0.26865	0.16808	-0.01166		247.4	0.47707	0.4079	0.21049	0.1047	0.04457	0.01952		247.4	0.512599	0.426243	0.268645	0.125421	0.0448198	0.0256192		247.4	0.421381	0.356279	0.168078	0.0664508	0.0138091	-0.00782989		247.4	-0.00536663	-0.00178427	-0.0116643	-0.00949162	-0.00471991	-0.0168237
247.6	0.40806	0.26727	0.16251	-0.00478		247.6	0.47716	0.40806	0.21048	0.10449	0.0445	0.01939		247.6	0.502706	0.42109	0.267274	0.118713	0.0466464	0.0233491		247.6	0.421359	0.351588	0.162509	0.0631461	0.0152985	-0.00347752		247.6	-0.00155191	5.1e-07	-0.00478161	-0.00152853	0.00298448	-0.0145436
247.8	0.40822	0.26758	0.16851	-0.003		247.8	0.47725	0.40822	0.21047	0.10428	0.04443	0.01927		247.8	0.505983	0.419653	0.267577	0.122101	0.0488628	0.0239411		247.8	0.424859	0.357016	0.168507	0.0649469	0.0134921	-0.00226142		247.8	-0.00114661	-0.00078479	-0.00300315	-0.00404151	-0.00385369	-0.0103296
248	0.40838	0.27116	0.16587	-0.00593		248	0.47734	0.40838	0.21047	0.10407	0.04437	0.01915		248	0.508132	0.425022	0.271162	0.123297	0.0478729	0.0237036		248	0.422769	0.353863	0.165872	0.0657409	0.0109311	-0.00485867		248	-0.00080332	-0.00320005	-0.00593099	-0.00215453	-0.00347935	-0.0133816
248.2	0.40854	0.26799	0.16789	-0.00523		248.2	0.47743	0.40854	0.21046	0.10385	0.0443	0.01903		248.2	0.501872	0.419318	0.267991	0.121308	0.0446619	0.0210289		248.2	0.420587	0.354765	0.167889	0.0649238	0.0138723	-0.00516305		248.2	-0.00488345	0.00095714	-0.00523281	-0.0047991	-0.00276875	-0.0133106
248.4	0.4087	0.26845	0.16677	-0.00593		248.4	0.47753	0.4087	0.21045	0.10364	0.04423	0.0189		248.4	0.504044	0.420956	0.268449	0.123199	0.0443166	0.0216983		248.4	0.424049	0.352702	0.166766	0.0667829	0.0171133	-0.00320731		248.4	-0.00796475	-0.00716878	-0.00593385	-0.00853764	-0.00694646	-0.01683
248.6	0.40886	0.27199	0.16747	-0.01061		248.6	0.47762	0.40886	0.21044	0.10343	0.04416	0.01878		248.6	0.507872	0.428646	0.271994	0.125131	0.0490842	0.0301839		248.6	0.423826	0.357323	0.167467	0.0715382	0.0185227	-0.00080438		248.6	-0.00262387	-0.00486312	-0.0106084	-0.00945433	-0.00579117	-0.0190677
248.8	0.40902	0.27561	0.16407	-0.00721		248.8	0.47771	0.40902	0.21043	0.10322	0.04409	0.01866		248.8	0.508838	0.422377	0.275613	0.128474	0.0481268	0.0267728		248.8	0.419232	0.355958	0.164067	0.0617273	0.0138089	-0.00244984		248.8	-0.00424377	-0.00236429	-0.0072078	-0.00999142	-0.00636674	-0.0162319
249	0.40918	0.27442	0.16154	-0.01205		249	0.4778	0.40918	0.21042	0.10301	0.04402	0.01854		249	0.506085	0.423923	0.27442	0.124743	0.0490787	0.0189229		249	0.423348	0.358375	0.161536	0.0632789	0.0143376	-0.00557074		249	-0.00511766	-0.00436785	-0.0120503	-0.0120778	-0.00881876	-0.0207196
249.2	0.40934	0.2711	0.163	-0.01104		249.2	0.47789	0.40934	0.21042	0.1028	0.04395	0.01842		249.2	0.504468	0.425198	0.2711	0.128054	0.0498709	0.0213008		249.2	0.418901	0.351573	0.163002	0.0627872	0.011841	-0.00896339		249.2	-0.00548478	-0.00612742	-0.0110421	-0.0146349	-0.00327435	-0.0152803
249.4	0.4095	0.27466	0.16718	-0.00431		249.4	0.47798	0.4095	0.21041	0.10258	0.04388	0.01829		249.4	0.509964	0.422465	0.274655	0.127822	0.0523209	0.0270727		249.4	0.425445	0.360163	0.167176	0.0671608	0.0164379	0.0003512		249.4	-0.00379693	-0.00147285	-0.00430551	0.00011083	-0.00571796	-0.00925564
249.6	0.40966	0.27664	0.16521	-0.0094		249.6	0.47807	0.40966	0.2104	0.10237	0.04382	0.01817		249.6	0.510528	0.429728	0.276639	0.127899	0.0544778	0.0251713		249.6	0.424162	0.3543	0.16521	0.0668236	0.0171036	-0.002648		249.6	-0.00396165	-0.00473004	-0.00939925	-0.00458433	-0.00597021	-0.0166367
249.8	0.40982	0.27686	0.17384	-0.01534		249.8	0.47817	0.40982	0.21039	0.10216	0.04375	0.01805		249.8	0.511416	0.427519	0.276859	0.127459	0.0477696	0.02732		249.8	0.425342	0.350225	0.173838	0.0681725	0.018234	0.00186123		249.8	-0.0124157	-0.0101741	-0.0153388	-0.0144056	-0.00733165	-0.017512
250	0.40998	0.27709	0.16776	-0.00446		250	0.47826	0.40998	0.21038	0.10195	0.04368	0.01793		250	0.510107	0.430209	0.277092	0.131164	0.0489445	0.0282553		250	0.424635	0.354567	0.167761	0.068614	0.0138816	-0.00188326		250	-0.00485742	-0.00561298	-0.00446071	-0.00729394	-0.00057208	-0.0133574
250.2	0.41014	0.27275	0.17133	-0.00843		250.2	0.47835	0.41014	0.21037	0.10174	0.04361	0.0178		250.2	0.512292	0.428801	0.272755	0.12285	0.0482932	0.0221764		250.2	0.422306	0.356959	0.171335	0.0694039	0.0179411	0.00058828		250.2	-0.0019249	-0.00043633	-0.00842619	-0.00272426	-0.00378829	-0.0137468
250.4	0.4103	0.2708	0.16935	-0.0052		250.4	0.47844	0.4103	0.21037	0.10152	0.04354	0.01768		250.4	0.508781	0.428626	0.270805	0.12868	0.0493015	0.0208692		250.4	0.425495	0.361953	0.169349	0.0705724	0.0224979	0.00167854		250.4	-0.00622814	0.0008946	-0.00520484	-0.00690711	-0.00448759	-0.0106789
250.6	0.41046	0.26645	0.17048	-0.01065		250.6	0.47853	0.41046	0.21036	0.10131	0.04347	0.01756		250.6	0.503939	0.425713	0.266448	0.122831	0.0471517	0.0230299		250.6	0.426152	0.362288	0.170477	0.0734258	0.0157758	-0.00095283		250.6	-0.00925876	-0.00416135	-0.0106509	-0.0141373	-0.0061139	-0.0203544
250.8	0.41062	0.27078	0.16282	-0.00449		250.8	0.47862	0.41062	0.21035	0.1011	0.0434	0.01744		250.8	0.507208	0.427913	0.270781	0.12653	0.0497053	0.0213859		250.8	0.417885	0.354039	0.162824	0.0636329	0.0154519	-0.00725286		250.8	0.00188341	0.0027264	-0.00449133	-0.00194568	0.00149964	-0.00844007
251	0.41078	0.27108	0.16576	-0.00897		251	0.47872	0.41078	0.21034	0.10089	0.04334	0.01732		251	0.507657	0.423428	0.271078	0.125641	0.0455595	0.0221256		251	0.421979	0.355517	0.16576	0.0667455	0.014068	-0.0075547		251	0.00160725	-0.00414028	-0.00896621	-0.00752691	-0.0005281	-0.0164667
251.2	0.41094	0.26907	0.16805	-0.0103		251.2	0.47881	0.41094	0.21033	0.10068	0.04327	0.01719		251.2	0.502726	0.424948	0.269072	0.123358	0.0442835	0.0180135		251.2	0.420191	0.357218	0.16805	0.0656331	0.0161046	-0.00435607		251.2	0.00042576	-0.00468784	-0.0102976	-0.00863671	-0.00497247	-0.016629
251.4	0.4111	0.27557	0.16606	-0.00677		251.4	0.4789	0.4111	0.21032	0.10046	0.0432	0.01707		251.4	0.508146	0.429991	0.275575	0.129587	0.0533971	0.0283222		251.4	0.4213	0.351418	0.166056	0.0647381	0.0152815	-0.00185648		251.4	-0.00236816	-6.06e-05	-0.00677282	-0.00575875	-0.00297972	-0.0169252
251.6	0.41126	0.27652	0.16831	-0.0044		251.6	0.47899	0.41126	0.21032	0.10025	0.04313	0.01695		251.6	0.509059	0.425448	0.276524	0.127555	0.0488746	0.0215568		251.6	0.426249	0.358724	0.168307	0.0682568	0.0176543	-0.00573571		251.6	-0.00139096	-0.0056755	-0.00439507	-0.00140093	-0.00057435	-0.0132321
251.8	0.41142	0.2724	0.16898	-0.00785		251.8	0.47908	0.41142	0.21031	0.10004	0.04306	0.01683		251.8	0.509546	0.424909	0.272401	0.125737	0.0497152	0.0220845		251.8	0.428207	0.357578	0.168982	0.0673568	0.0185978	-0.00147163		251.8	-0.00169236	-0.00256302	-0.00784776	-0.00969054	-0.00126715	-0.0120145
252	0.41158	0.27386	0.16645	-0.00919		252	0.47917	0.41158	0.2103	0.09983	0.04299	0.0167		252	0.511971	0.427204	0.273856	0.126433	0.049329	0.0267652		252	0.427945	0.358717	0.166454	0.0659774	0.0147395	-0.00313495		252	-0.00208684	-0.00588734	-0.00918956	-0.00470774	-0.00446001	-0.0141482
252.2	0.41174	0.27501	0.16618	-0.00657		252.2	0.47926	0.41174	0.21029	0.09962	0.04292	0.01658		252.2	0.508618	0.426826	0.275011	0.12907	0.0492387	0.0258043		252.2	0.426285	0.358443	0.166183	0.0670431	0.0171795	-0.00292191		252.2	-0.00155317	0.00206152	-0.00656758	-0.00508432	-0.00425175	-0.0164986
252.4	0.4119	0.27638	0.17099	-0.00931		252.4	0.47936	0.4119	0.21028	0.0994	0.04286	0.01646		252.4	0.508121	0.423823	0.27638	0.120286	0.0471562	0.0197908		252.4	0.423041	0.359656	0.170985	0.0715692	0.0176141	-0.00233527		252.4	-0.00224211	-0.00846013	-0.00930846	-0.00726059	-0.00715767	-0.0138243
252.6	0.41206	0.27209	0.16497	-0.00438		252.6	0.47945	0.41206	0.21027	0.09919	0.04279	0.01634		252.6	0.504055	0.426739	0.272092	0.130642	0.0460655	0.0216509		252.6	0.420849	0.354	0.164967	0.0645231	0.0113838	-0.00800385		252.6	-0.00048325	-0.00143432	-0.00438299	-0.00606956	-0.00333302	-0.011578
252.8	0.41222	0.27376	0.17094	-0.00723		252.8	0.47954	0.41222	0.21027	0.09898	0.04272	0.01622		252.8	0.50861	0.421359	0.27376	0.122308	0.0518278	0.0230969		252.8	0.426114	0.364009	0.170943	0.0736286	0.0241967	0.00231056		252.8	-0.00222444	0.00183866	-0.00722587	-0.00352821	-0.00420599	-0.0175177
253	0.41238	0.27666	0.17137	-0.00807		253	0.47963	0.41238	0.21026	0.09877	0.04265	0.01609		253	0.509142	0.425462	0.276659	0.126809	0.0454625	0.0246902		253	0.420741	0.357698	0.171374	0.0704554	0.0169309	-0.00319855		253	-0.00415995	-0.00268465	-0.00807084	-0.00684586	-0.0048444	-0.0143507
253.2	0.41254	0.27898	0.16365	-0.01494		253.2	0.47972	0.41254	0.21025	0.09856	0.04258	0.01597		253.2	0.515097	0.428797	0.278985	0.13363	0.0513579	0.027689		253.2	0.418022	0.356148	0.163647	0.0693598	0.0115157	-0.00567028		253.2	-0.00838567	-0.00419699	-0.0149394	-0.00868493	-0.00740643	-0.0168605
253.4	0.4127	0.27405	0.16718	-0.00773		253.4	0.47981	0.4127	0.21024	0.09835	0.04251	0.01585		253.4	0.508028	0.424924	0.274053	0.125931	0.0459946	0.0256431		253.4	0.420381	0.351811	0.167175	0.0643779	0.0122144	-0.00995054		253.4	-0.00127591	0.00052851	-0.00772897	-0.00863452	-0.00207926	-0.0146301
253.6	0.41285	0.27317	0.17115	-0.00983		253.6	0.47978	0.41285	0.2103	0.09838	0.04255	0.0157		253.6	0.506883	0.423558	0.273174	0.123806	0.0463389	0.0229085		253.6	0.425582	0.358268	0.171146	0.070925	0.0165112	-0.00057389		253.6	-0.00016051	-0.00308342	-0.00983468	-0.00596075	-0.00436683	-0.0160946
253.8	0.41299	0.27396	0.17232	-0.00594		253.8	0.47972	0.41299	0.21038	0.09849	0.04262	0.01555		253.8	0.513318	0.420946	0.273962	0.125635	0.0522517	0.0238651		253.8	0.430698	0.357316	0.172322	0.0699716	0.011778	-0.00355411		253.8	0.00099534	-0.00052563	-0.00593801	-0.00533995	-0.00093411	-0.0169939
254	0.41313	0.26913	0.16677	-0.012		254	0.47966	0.41313	0.21046	0.09859	0.04269	0.0154		254	0.499839	0.414878	0.269129	0.119752	0.0435409	0.0203867		254	0.424768	0.35614	0.166774	0.0675905	0.0118194	-0.00551099		254	-0.00710718	-0.0024564	-0.0120011	-0.0102695	-0.00786641	-0.0150411
254.2	0.41328	0.27498	0.17014	-0.00889		254.2	0.47959	0.41328	0.21054	0.0987	0.04275	0.01524		254.2	0.507924	0.423103	0.274983	0.12673	0.045178	0.0222771		254.2	0.424614	0.356708	0.170143	0.0672499	0.0110398	-0.00373696		254.2	-0.00317546	-0.00251328	-0.00888759	-0.00711663	-0.00332668	-0.0132102
254.4	0.41342	0.27924	0.16804	-0.00858		254.4	0.47953	0.41342	0.21062	0.09881	0.04282	0.01509		254.4	0.511693	0.428388	0.279241	0.127323	0.0459994	0.0238741		254.4	0.423513	0.35766	0.168039	0.070562	0.0136895	-0.00207326		254.4	-0.00400425	-0.00317843	-0.00858428	-0.00785357	-0.0088852	-0.0181382
254.6	0.41356	0.27713	0.16874	-0.00407		254.6	0.47946	0.41356	0.2107	0.09891	0.04289	0.01494		254.6	0.510585	0.424342	0.277132	0.127958	0.0485117	0.029108		254.6	0.420705	0.354833	0.168737	0.0699246	0.0128614	-0.00712221		254.6	-0.00197915	-0.00203822	-0.00406926	-0.00560737	-0.0031441	-0.0110227
254.8	0.4137	0.26981	0.16651	-0.00689		254.8	0.4794	0.4137	0.21078	0.09902	0.04295	0.01478		254.8	0.508702	0.426348	0.269809	0.128485	0.0487783	0.0226314		254.8	0.427634	0.356704	0.166514	0.0685983	0.0144497	-2.73e-06		254.8	-0.00360341	-0.00175703	-0.00688885	-0.00538299	-0.0020773	-0.0160079
255	0.41384	0.27102	0.16901	-0.00435		255	0.47934	0.41384	0.21086	0.09913	0.04302	0.01463		255	0.506045	0.422804	0.271023	0.126942	0.0469519	0.0197823		255	0.424326	0.353478	0.169013	0.0689494	0.0137326	-0.00472617		255	-0.00259242	0.00144725	-0.00435314	-0.00381649	-6.686e-05	-0.0131205
255.2	0.41398	0.27944	0.17155	-0.01263		255.2	0.47927	0.41398	0.21094	0.09923	0.04309	0.01448		255.2	0.51129	0.431911	0.279444	0.127929	0.051251	0.0258033		255.2	0.426307	0.358521	0.171554	0.0691968	0.0144013	-0.00255667		255.2	-0.00517964	-0.00597426	-0.0126264	-0.00943807	-0.00843169	-0.0163954
255.4	0.41413	0.27678	0.17421	-0.00869		255.4	0.47921	0.41413	0.21102	0.09934	0.04316	0.01433		255.4	0.508938	0.42569	0.276783	0.128349	0.0435077	0.0202596		255.4	0.429142	0.360864	0.174212	0.0729207	0.0199965	0.00223113		255.4	-0.00712017	-0.00109256	-0.00868796	-0.00502218	-0.00332872	-0.0150913
255.6	0.41427	0.27367	0.17244	-0.01165		255.6	0.47915	0.41427	0.2111	0.09945	0.04322	0.01417		255.6	0.505698	0.422815	0.273675	0.123281	0.0481984	0.0228494		255.6	0.425103	0.35496	0.172443	0.068307	0.0155096	-0.00919026		255.6	0.00248726	0.00184719	-0.0116542	-0.00355742	-0.00021692	-0.0134097
255.8	0.41441	0.27298	0.1721	-0.0105		255.8	0.47908	0.41441	0.21119	0.09955	0.04329	0.01402		255.8	0.504783	0.424741	0.27298	0.123386	0.0459081	0.0221956		255.8	0.422967	0.353543	0.172102	0.0652687	0.0175343	-0.00729837		255.8	-0.00819006	-0.00796495	-0.0105028	-0.00936639	-0.00616552	-0.01766
256	0.41455	0.27868	0.17324	-0.01208		256	0.47902	0.41455	0.21127	0.09966	0.04336	0.01387		256	0.506152	0.432813	0.278683	0.130613	0.0544225	0.0274053		256	0.424849	0.358947	0.173245	0.0710022	0.0185435	0.00122557		256	-0.00667719	-0.0126506	-0.012084	-0.0136778	-0.00605379	-0.0185999
256.2	0.41469	0.28076	0.17015	-0.00573		256.2	0.47895	0.41469	0.21135	0.09976	0.04343	0.01371		256.2	0.514508	0.430363	0.28076	0.130544	0.0483901	0.0268564		256.2	0.420574	0.355127	0.170147	0.0678927	0.0143482	-0.00277877		256.2	-0.00105091	0.00486494	-0.0057334	-0.00394553	0.00136037	-0.0108913
256.4	0.41483	0.27503	0.17033	-0.00922		256.4	0.47889	0.41483	0.21143	0.09987	0.04349	0.01356		256.4	0.507262	0.423854	0.275032	0.123683	0.0468228	0.0237941		256.4	0.424621	0.358995	0.170332	0.0672728	0.0181465	-0.00411421		256.4	-0.00691574	-0.00465985	-0.00922396	-0.0051097	-0.0075302	-0.016896
256.6	0.41498	0.27452	0.17591	-0.00589		256.6	0.47883	0.41498	0.21151	0.09998	0.04356	0.01341		256.6	0.508544	0.423985	0.274518	0.124662	0.0485433	0.0252804		256.6	0.422536	0.362051	0.175909	0.0692454	0.0191353	-0.00287903		256.6	-0.00331632	0.00024415	-0.00589398	-0.00529173	-0.00161779	-0.0110589
256.8	0.41512	0.27554	0.17126	-0.00894		256.8	0.47876	0.41512	0.21159	0.10008	0.04363	0.01326		256.8	0.515526	0.426227	0.275539	0.129828	0.0572179	0.0262858		256.8	0.425703	0.358198	0.171265	0.0711132	0.0185061	-0.00069003		256.8	-0.00634524	-0.00260901	-0.00893741	-0.0098044	-0.00412264	-0.0200064
257	0.41526	0.27673	0.17486	-0.00766		257	0.4787	0.41526	0.21167	0.10019	0.0437	0.0131		257	0.511254	0.425779	0.27673	0.130381	0.0520391	0.0281864		257	0.42805	0.358705	0.174863	0.0746394	0.0192627	-0.00242289		257	-0.00430203	-0.00520367	-0.00765799	-0.00836726	-0.00268033	-0.0191307
257.2	0.4154	0.27734	0.16678	-0.01008		257.2	0.47864	0.4154	0.21175	0.1003	0.04376	0.01295		257.2	0.506165	0.425282	0.277342	0.129525	0.050968	0.0225885		257.2	0.419973	0.351804	0.166781	0.0665681	0.0120372	-0.0050394		257.2	-0.0094832	-0.011401	-0.0100831	-0.00962941	-0.00544318	-0.0201381
257.4	0.41554	0.27896	0.16875	-0.00607		257.4	0.47857	0.41554	0.21183	0.1004	0.04383	0.0128		257.4	0.5139	0.433603	0.278962	0.127757	0.055503	0.0271161		257.4	0.423938	0.359938	0.168752	0.0690032	0.0134262	-0.00860787		257.4	-0.00314405	0.00015459	-0.00606571	-0.00380393	-0.00133191	-0.0114129
257.6	0.41569	0.28121	0.17253	-0.0095		257.6	0.47851	0.41569	0.21191	0.10051	0.0439	0.01264		257.6	0.512673	0.430785	0.281211	0.132058	0.0504032	0.0234417		257.6	0.427535	0.359151	0.172535	0.0674566	0.0185496	-0.00515543		257.6	-0.00467087	-0.00647863	-0.00949876	-0.00761081	-0.00433631	-0.0172369
257.8	0.41583	0.27972	0.16924	-0.00606		257.8	0.47844	0.41583	0.21199	0.10061	0.04397	0.01249		257.8	0.517103	0.430345	0.279717	0.135032	0.0534512	0.0322064		257.8	0.428861	0.358412	0.16924	0.0728761	0.0195708	-0.00359772		257.8	-0.00140967	0.00294694	-0.00606479	-0.00990799	-0.00410898	-0.0166277
258	0.41597	0.27768	0.16833	-0.00341		258	0.47838	0.41597	0.21207	0.10072	0.04403	0.01234		258	0.51265	0.425152	0.277684	0.126888	0.0478831	0.0211123		258	0.423568	0.352332	0.16833	0.0637254	0.0122262	-0.00645776		258	0.00156034	-5.361e-05	-0.00340708	0.00022346	-0.00191413	-0.00848551
258.2	0.41611	0.27768	0.17144	-0.00978		258.2	0.47832	0.41611	0.21215	0.10083	0.0441	0.01218		258.2	0.511291	0.424824	0.277678	0.129934	0.0503925	0.0225389		258.2	0.431209	0.359457	0.171443	0.0702073	0.0137307	0.0014063		258.2	-0.00817848	-0.00255636	-0.00977531	-0.00988582	-0.00483981	-0.0140586
258.4	0.41625	0.27852	0.17043	-0.00915		258.4	0.47825	0.41625	0.21223	0.10093	0.04417	0.01203		258.4	0.509279	0.42533	0.278524	0.132895	0.0457268	0.0298806		258.4	0.421317	0.356399	0.170428	0.0693505	0.0144256	-0.00684197		258.4	-0.00171781	-0.00118051	-0.00914727	-0.00475855	-0.00375937	-0.0160731
258.6	0.41639	0.27664	0.17208	-0.00699		258.6	0.47819	0.41639	0.21231	0.10104	0.04424	0.01188		258.6	0.508196	0.424291	0.27664	0.123742	0.0466637	0.024631		258.6	0.427383	0.354512	0.172081	0.0672808	0.0164064	-0.00511213		258.6	-0.00019183	3.258e-05	-0.00698895	-0.00093468	7.54e-05	-0.0114307
258.8	0.41654	0.27574	0.17088	-0.00863		258.8	0.47813	0.41654	0.21239	0.10115	0.0443	0.01173		258.8	0.509285	0.421813	0.275743	0.127702	0.0524683	0.0244478		258.8	0.425791	0.360608	0.170884	0.0702626	0.0161496	-0.00150176		258.8	-0.00276675	-0.00326905	-0.00863363	-0.00892729	-0.00644424	-0.0147738
259	0.41668	0.27975	0.17104	-0.00465		259	0.47806	0.41668	0.21247	0.10125	0.04437	0.01157		259	0.512631	0.421794	0.279746	0.133302	0.046494	0.02074		259	0.427515	0.362524	0.171039	0.0692926	0.0185197	-0.00211853		259	0.00076648	-0.00270981	-0.00465262	-0.00566419	-0.00251828	-0.0157424
259.2	0.41682	0.27277	0.17783	-0.00761		259.2	0.478	0.41682	0.21255	0.10136	0.04444	0.01142		259.2	0.511486	0.427265	0.272774	0.12765	0.0490732	0.0224663		259.2	0.42948	0.359412	0.177827	0.0734698	0.0229881	-0.00132787		259.2	-0.00344434	-0.00033545	-0.00760539	-0.00968394	-0.00718641	-0.0148893
259.4	0.41696	0.27664	0.17426	-0.00323		259.4	0.47793	0.41696	0.21263	0.10147	0.04451	0.01127		259.4	0.50305	0.425313	0.276642	0.128011	0.0453437	0.0204601		259.4	0.426447	0.36042	0.174262	0.0703527	0.016377	0.00085014		259.4	-0.00285382	-0.00338478	-0.00322713	-0.00632952	-0.00070378	-0.0094963
259.6	0.41686	0.28234	0.16686	-0.00641		259.6	0.47749	0.41686	0.21346	0.10281	0.0449	0.0118		259.6	0.510778	0.430517	0.282341	0.132928	0.0515442	0.0245665		259.6	0.418888	0.357521	0.166864	0.0654827	0.00648143	-0.00665385		259.6	-0.00523516	-0.00088405	-0.00641275	-0.00433278	-0.0047726	-0.0144737
[truncated: 16,701 more rows]

## Sheet: Simulation
Fig. 2a				Fig. 2b	Enzyme activity (%)									Fig. 2c
[truncated: 102 more rows]

## Sheet: Fibrinogen cleavage
Fig. 3a
[truncated: 263 more rows]

## Sheet: Gel images
No inhibitor
[truncated: 5 more rows]

[truncated: 4 more sheets: Gel digestion assay, Clotting assays, HPLC, SEC]
